# Supplementary material for: Comprehensive phylogenomic analyses re-write the evolution of parasitism within cynipoid wasps
Source: BMC Evol Biol. 2020 Nov 23;20:155. doi: 10.1186/s12862-020-01716-2 (PMC7686688; doi:10.1186/s12862-020-01716-2)
Supplement: Supplementary file 1 — Additional file 1. Information on specimen vouchers and collection data, as well as traits. Table listing USNMENT voucher numbers for newly sequenced taxa, collection data as available, and character states for the life history analyses. Character states are: 3-state model: 0 = parasitoids, 1 = inquilines, 2 = gallers; 7-state model: 0 = parasitoids, 1 = inquilines, 2 = gallers-Fagaceae, 3 = gallers-herbs, 4 = gallers-Acer, 5 = gallers-Rosaceae, 6 = gallers-Acacia; taxa with unspecified states were not included in dating and ancestral reconstructions; taxa with two states indicated were coded both ways in two separate analyses. n/a = not applicable, n.a. = not available; Biogeographic regions are: AFR = Afrotropical, AUS = Australasian, NEA = Nearctic, NEO = Neotropical, ORI = Oriental/Indomalayan, PAL = Palearctic. [file 12862_2020_1716_MOESM1_ESM.xlsx]

## Sheet: Additional file 1
Additional files for Blaimer et al: Comprehensive phylogenomic analyses re-write the evolution of parasitism within cynipoid wasps. BMC Evolutionary Biology. Additional file 1: Information on specimen vouchers and collection data, as well as traits. Table listing USNMENT voucher numbers for newly sequenced taxa, collection data as available, and character states for the life history analyses. Cha…
Genus	Species	Voucher	Family	Subfamily	Tribe	3-state model	7-state model	Collector	Collection Date	Locality	Country	State/Prov	Latitude	Longitude	Bioregion	Repository
Acraspis	villosa	USNMENT01322264	Cynipidae		Cynipini	2	2	D.C. Rentz	1972-11-28	Burlington Co.: Medford Township Lake Pine	USA	New Jersey	n.a.	n.a.	NEA	USNM
Amphibolips	hidalgoensis	USNMENT01339676	Cynipidae		Cynipini	2	2	J. Pujade-Villar	2010-06-08	Acoxachitlan: Barrio de Tlacpac, ex Q. crassifolia	Mexico	Hidalgo	n.a.	n.a.	NEA	USNM
Andricus	californicus	USNMENT01322348	Cynipidae		Cynipini	2	2	D.B. Wahl	2009-06-06	San Joaquin Co.: Stockton	USA	California	38.0216	-121.333	NEA	USNM
Andricus	californicus	USNMENT01339660	Cynipidae		Cynipini	n/a	n/a	D.B. Wahl	2009-06-15	San Juaquin Co., Stockton, ex Quercus lobata	USA	California	38.0216	-121.333	NEA	USNM
Andricus	formosanus	USNMENT01322259	Cynipidae		Cynipini	2	2	Chang-Ti Tang	2009-03-25	Shinshou Township: ex Quercus dentata	Taiwan	Taichung	n.a.	n.a.	ORI	USNM
Andricus	grossulariae	USNMENT01322258	Cynipidae		Cynipini	2	2	G. Melika	1999-05-17	Szárliget	Hungary	Komárom	n.a.	n.a.	PAL	USNM
Andricus	lanigera	USNMENT01322299	Cynipidae		Cynipini	2	2	Aphis Intercept	n.a.	Seattle PPQ	USA	Washington	n.a.	n.a.	NEA	USNM
Andricus	lucidus	USNMENT01322256	Cynipidae		Cynipini	2	2	A. Stojanova	2007-12-28	NE: Dadia Monastery, 14 Km SW of Soufli	Greece	n.a.	n.a.	n.a.	PAL	USNM
Andricus	quercusoperator	USNMENT01322298	Cynipidae		Cynipini	2	2	H-Y. Chen	2015-05-25	Franklin Co.: Kinnear Road	USA	Ohio	39.9989	-83.0468	NEA	USNM
Andricus	sp1	USNMENT00877721	Cynipidae		Cynipini	2	2	D. Smith	23-May–6-Jun-2013	Jackson Hollow	USA	Virginia	n.a.	n.a.	NEA	USNM
Andricus	sphaericus	USNMENT01339663	Cynipidae		Cynipini	2	2	n.a.	2016-06-29	Chapingo (Casa Cebrian)	Mexico	n.a.	n.a.	n.a.	NEA	USNM
Andricus	sternlichti	USNMENT01322297	Cynipidae		Cynipini	2	2	Aphis Intercept	n.a.	n.a.	n.a.	n.a.	n.a.	n.a.	PAL	n.a.
Antistrophus	minor	USNMENT01322280	Cynipidae		Aulacideini	2	3	P.J. Johnson	12–15-Jun-2014	Brookings Co.: Aurora Expt. Farm	USA	South Dakota	44.3064	-96.6711	NEA	USNM
Antistrophus	rufus	USNMENT00653898	Cynipidae		Aulacideini	2	3	J. Tooker	2003-07-01	Vermilion Co.: ex Silphium lacinatum	USA	Illinois	n.a.	n.a.	NEA	USNM
Aphelonyx	persica	USNMENT01322296	Cynipidae		Cynipini	2	2	Aphis Intercept	n.a.	n.a.	n.a.	n.a.	n.a.	n.a.	PAL	n.a.
Atrusca	bella	USNMENT00892683	Cynipidae		Cynipini	2	2	L.H. Weld	n.a.	Tijaras; Hopk. 15637e	USA	New Mexico	n.a.	n.a.	NEA	USNM
Aulacidea	hieracii	USNMENT01322279	Cynipidae		Aulacideini	2	3	S. Klymenko	22–28-Apr-2002	Kamjani Mohyly reserve	Ukraine	Doneck region	n.a.	n.a.	PAL	USNM
Aulacidea	podagrae	USNMENT01322278	Cynipidae		Aulacideini	2	3	J.C. Bridwell	1941-05-01	Vienna: in Lactuca	USA	Virginia	n.a.	n.a.	NEA	USNM
Aylax	salviae	USNMENT01322277	Cynipidae		Aylacini	2	3	n.a.	n.a.	APHIS urgent lot #107104; Id. Lot No 50-2471	USA	New York	n.a.	n.a.	NEA	USNM
Bassettia	tenuana	USNMENT00893138	Cynipidae		Cynipini	2	2	L.H. Weld	n.a.	Hillsboro; Hopk. 15638a	USA	New Mexico	n.a.	n.a.	NEA	USNM
Callirhytis	eldoradensis	USNMENT00893402	Cynipidae		Cynipini	2	2	P.D. Sergent	2016-11-30	Ashland	USA	Oregon	n.a.	n.a.	NEA	USNM
Callirhytis	wheeleri	USNMENT00893435	Cynipidae		Cynipini	2	2	L.H. Weld	n.a.	Magadalena; Hopk. 15638b	USA	New Mexico	n.a.	n.a.	NEA	USNM
Cecinothofagus	ibarrai	USNMENT01322269	Cynipidae		Paraulacini	0/1	0/1	Arias leg.	2003-01-12	Flor del Lago Ranch Villarrica	Chile	IX Region	-39.1683	-73.6	NEO	USNM
Ceroptres	cornigera	USNMENT00892674	Cynipidae		Ceroptresini	1	1	E.A. Eliason	1999-04-28	Fayette Co.: Lexington	USA	Kentucky	n.a.	n.a.	NEA	USNM
Synergus	sp2	USNMENT01322294	Cynipidae		Synergini	1	1	L. O'Brien	2015-04-18	Cochise Co.: Florida Canyon	USA	Arizona	n.a.	n.a.	NEA	USNM
Cynips	divisa	USNMENT01322301	Cynipidae		Cynipini	2	2	Hoffmeyer	1927-11-09	Sjelland	Denmark	Strödam	n.a.	n.a.	PAL	USNM
Cynips	plumbea	USNMENT01322300	Cynipidae		Cynipini	2	2	L.H. Weld	n.a.	Oracle; Hopk. 15639b	USA	Arizona	n.a.	n.a.	NEA	USNM
Diastrophus	kinkadii	USNMENT01322314	Cynipidae		Diastrophini	2	5	R. Hurley	1990-04-01	Humboldt Co.: Arcata	USA	California	n.a.	n.a.	NEA	USNM
Diastrophus	sp1	USNMENT01322310	Cynipidae		Diastrophini	n/a	n/a	J.D. Shorthouse, M.J.T. Bodhar	2005	Thunder Bay, various isolated shurbs	Canada	Ontario	n.a.	n.a.	NEA	USNM
Diastrophus	turgidus	USNMENT01322311	Cynipidae		Diastrophini	2	5	J.D. Shorthouse, M.J.T. Bodhar	2005	Thunder Bay, Alongside Hwy west of city	Canada	Ontario	n.a.	n.a.	NEA	USNM
Diplolepis	bicolor	USNMENT01322275	Cynipidae		Diplolepidini	2	5	J.D. Shorthouse, M. St. John	1998-05-04	Timmins, Barbers Bay	Canada	Ontario	48.6195	-80.922	NEA	USNM
Diplolepis	mayri	USNMENT01322267	Cynipidae		Diplolepidini	2	5	J.D. Shorthouse	1985-07-20	12 Km south of Bayfield	Canada	Ontario	43.4605	-81.7054	NEA	USNM
Periclistus	sp2	USNMENT01322266	Cynipidae		Diastrophini	1	1	J.D. Shorthouse	1995-10-17	Victoria: Beacon Hill Park	Canada	British Columbia	n.a.	n.a.	NEA	USNM
Diplolepis	rosae	USNMENT01322265	Cynipidae		Diplolepidini	2	5	J.D. Shorthouse	2003-03-01	Prince Edward Co.: 8 Km N. E. Picton	Canada	Ontario	n.a.	n.a.	NEA	USNM
Disholcaspis	acetabula	USNMENT01322308	Cynipidae		Cynipini	2	2	L.H. Weld	n.a.	Westmore; Hopk. 15635c	USA	Colorado	n.a.	n.a.	NEA	USNM
Disholcaspis	lasia	EX580	Cynipidae		Cynipini	2	2	refer to Branstetter et al. 2017							NEA	USNM
Disholcaspis	quercusmamma	EX579	Cynipidae		Cynipini	2	2	refer to Branstetter et al. 2017							NEA	USNM
Dryocosmus	kuriphilus	USNMENT01322316	Cynipidae		Cynipini	n/a	n/a	M. Mandujano	2015-06-22	Berrien Co.: Benton Harbor, 5012 Meadowbrook Rd	USA	Michigan	n.a.	n.a.	NEA	USNM
Dryocosmus	kuriphilus	USNMENT01322318	Cynipidae		Cynipini	2	2	M. Mandujano	2015-06-22	Berrien Co.: Benton Harbor, 5012 Meadowbrook Rd	USA	Michigan	n.a.	n.a.	NEA	USNM
Dryocosmus	rileypokei	USNMENT01322317	Cynipidae		Cynipini	2	2	J. deMartini	2009-08-14	Little Jones Creek road	USA	California	41.82	-123.76	NEA	USNM
Eschatocerus	niger	USNMENT01322270	Cynipidae		Eschatocerini	2	6	G. San Blas	15–25-Mar-2013	Las Heras, c. c˚Petaca	Argentina	Mendoza	-34.3317	-58.9015	NEO	USNM
Holocynips	hartmani	USNMENT01322321	Cynipidae		Cynipini	2	2	R.D. Hartman	n.a.	Los Gatos; Hopk. 15922a	USA	California	n.a.	n.a.	NEA	USNM
Isocolus	rogenhoferi	USNMENT01322274	Cynipidae		Aulacideini	2	3	R. Sobhian	1990-04-24	n.a.	Greece	Thermi-Salonica	n.a.	n.a.	PAL	USNM
Isocolus	scabiosae	USNMENT01322273	Cynipidae		Aulacideini	2	3	R. Sobhian	1989-08-01	8 Km S. Thessaloniki	Greece	Thermi	n.a.	n.a.	PAL	USNM
Neuroterus	distortus	USNMENT01322326	Cynipidae		Cynipini	2	2	Kula leg.	6–19-May-2014	Fauquier Co.: Granruth Grove Oak 2	USA	Virginia	38.8193	-77.9097	NEA	USNM
Paraulacini	sp1	USNMENT01322276	Cynipidae		Paraulacini	0/1	0/1	J.E. Barriga-Tuñón	2007-01-15	Estancilla, Camino a Niebla, fogging Nothof. Dombeyi, Myrceugenia sp.	Chile	Valdivia Prov.	-39.85	-73.35	NEA	USNM
Paraulax	queulensis	USNMENT01322268	Cynipidae		Paraulacini	0/1	0/1	Arias leg.	2001-12-13	Flor del Lago Ranch Villarrica Polo Field	Chile	IX Region	-39.205	-72.1394	NEO	USNM
Pediaspis	aceris	USNMENT01339590	Cynipidae		Pediaspidini	2	4	H. Dettmer	n.a.	n.a.	Netherlands	Valkenburg	n.a.	n.a.	PAL	USNM
Periclistus	sp1	USNMENT01322291	Cynipidae		Diastrophini	1	1	J.D. Shorthouse and S.E. Brooks	1997-05-12	Coaldale	Canada	Alberta	n.a.	n.a.	NEA	USNM
Phanacis	sp1	USNMENT00653613	Cynipidae		Phanacidini	2	3	S. van Noort	25-Sep–2-Oct-2002	West Coast Fossil Park, MT LW02-U1-M61, Acacia cyclops on slimes dam	South Africa	Western Cape Prov	-32.9686	18.0965	AFR	USNM
Philonix	fulvicollis	USNMENT01322347	Cynipidae		Cynipini	2	2	Kinsey	1-May-1929	Norris City	USA	Illinois	n.a.	n.a.	NEA	USNM
Plagiotrochus	suberi	USNMENT01322345	Cynipidae		Cynipini	2	2	CDFA PDR 1536894	n.a.	n.a.	n.a.	n.a.	n.a.	n.a.	n.a.	USNM
Rhoophilus	loewi	USNMENT01322293	Cynipidae		Syngergini	1	1	S. van Noort	2000-06-30	Arabellas Country Estate	South Africa	West Cape	-34.3075	19.1283	AFR	USNM
Synergus	laeviventris	USNMENT00960238	Cynipidae		Syngergini	1	1	W. Middleton	2015-03-04	n.a.	USA	n.a.	n.a.	n.a.	NEA	USNM
Synergus	sp1	USNMENT01322283	Cynipidae		Syngergini	1	1	M. Gates and M. Buffington	2012-08-06	Tovetorp Field Station	Sweden	Ludgo	58.9477	17.1485	PAL	USNM
Synophromorpha	sylvestris	USNMENT01322282	Cynipidae		Diastrophini	1	1	J.D. Shorthouse, M. J. Bodnar	2005	Thunder Bay, various isolated shurbs	Canada	Ontario	n.a.	n.a.	NEA	USNM
Synophromorpha	tericola	USNMENT01322281	Cynipidae		Diastrophini	1	1	G.F. & J.F. Hevel	1987-06-04	Queen Wilhelmina State Park	USA	Arkansas	n.a.	n.a.	NEA	USNM
Synophrus	pilulae	USNMENT00961203	Cynipidae		Diastrophini	1	1	B. Fehér	2007-01-24	Sándorfalva	Hungary	Csongrád	n.a.	n.a.	PAL	USNM
Zapatella	davisae	USNMENT01322330	Cynipidae		Cynipini	2	2	Norton, Russel	n.a.	Cape Cod Coop	USA	Massachussetts	n.a.	n.a.	NEA	USNM
Acanthaegilips	brasiliensis	USNMENT01339636	Figitidae	Anacharitinae		0	0	J. Noyes	2003-02-22	Est Cacao, ACG, sweep	Costa Rica	Guanacaste	10.9167	-85.5	NEO	USNM
Aegilips	sp1	USNMENT01339605	Figitidae	Anacharitinae		0	0	R.R. Kula	30-Jun-10-Jul-2014	Rappahanock Co.: Jones Reserve, "Tiger Valley site 2", MT	USA	Virginia	38.6885	-78.1299	NEA	USNM
Aegilips	sp3	USNMENT01339647	Figitidae	Anacharitinae		0	0	L. Masner	2005-02-08	Region IX: Parque Nacional Nahuebuta, sweep of Auracaria forest	Chile	n.a.	n.a.	n.a.	NEO	USNM
Alloxysta	sp1	USNMENT01339609	Figitidae	Charipinae		0	0	R.R. Kula	16–30-Jun-2014	Rappahanock Co.: Jones Reserve, "Tiger Valley site 2", MT	USA	Virginia	38.6885	-78.1299	NEA	USNM
Anacharis	sp1	USNMENT01339608	Figitidae	Anacharitinae		0	0	R.R. Kula	16–30-Jun-2014	Rappahanock Co.: Jones Reserve, "Tiger Valley site 2", MT	USA	Virginia	38.6885	-78.1299	NEA	USNM
Anacharis	sp2	USNMENT01339612	Figitidae	Anacharitinae		n/a	n/a	R.R. Kula	30-Jul–12-Aug-2014	Rappahanock Co.: Jones Reserve, "Tiger Valley site 2", MT	USA	Virginia	38.6885	-78.1299	NEA	USNM
Anacharoides	pallida	USNMENT01322147	Figitidae	Aspicerinae		0	0	F. Griswold leg.	2–7-Feb-2001	Parc National Montagne d'Ambre 12.2km 211degrees SSW of Joffreville	Madagascar	Antsiranana	-12.5964	49.1594	PAL	USNM
Apocharips	trapezoidea	USNMENT01322156	Figitidae	Charipinae		0	0	C. Pickett, K. Holmer	13-May-2013	Near Les Cases d'Alcanar	Spain	Cataluna	n.a.	n.a.	PAL	USNM
Aspicera	hartigi	USNMENT01322148	Figitidae	Aspicerinae		0	0	A. van Harten	24-Mar–1-Apr-2007	Sharjah Desert Park	United Arab Emirates	n.a.	n.a.	n.a.	PAL	USNM
Callaspidia	sp1	USNMENT01322110	Figitidae	Aspicerinae		0	0	E. M. Barrows	1999-06-20	Fairfax Co.: Dyke Marsh Wildlife Preserve	USA	Virginia	n.a.	n.a.	NEA	USNM
Callaspidia	sp2	USNMENT01339613	Figitidae	Aspicerinae		0	0	R.R. Kula	19-May–2-Jun-2014	Rappahanock Co.: Jones Reserve, "Tiger Valley site 2", MT	USA	Virginia	38.6885	-78.1299	NEA	USNM
Aegilips	chilensis	USNMENT01339639	Figitidae	Anacharitinae		0	0	Arias leg.	2008-02-24	Valdivia, way to Oncol Fundo Palpahuefle, canopy fogging	Chile	Los Rios Reg.	-39.7149	-73.3565	NEO	USNM
Dilyta	sp1	USNMENT01339646	Figitidae	Charipinae		0	0	Gaimari leg.	20–27-Aug-2001	Jeffersn Co.: Idledale, Samill Gulch, MT	USA	Colorado	39.6667	-105.233	NEA	USNM
Euceroptres	montanus	USNMENT01322161	Figitidae	Euceroptrinae		0/?	0/?	M. Buffington	2004-04-19	LA Co.: Eaton Cyn St. Pk.	USA	California	n.a.	n.a.	NEA	USNM
Figites	sp1	USNMENT01322163	Figitidae	Figitinae		0	0	M. Buffington	20–21-Aug-2014	Washington Co.: Eagle Hill Institute; YPT behind main lab building next to mushroom refuse pile	USA	Maine	44.4598	-67.9328	NEA	USNM
Ganaspis	brasiliensis	USNMENT01081315	Figitidae	Eucoilinae		n/a	n/a	n.a. (lab strain)	2015	Kimura Lab	Japan	Hokkaido	n.a.	n.a.	ORI	USNM
Ganaspis	brasiliensis	USNMENT01339685	Figitidae	Eucoilinae		0	0	n.a. (lab strain)	2015	UC Berkeley quarantine	USA	California	n.a.	n.a.	NEA	USNM
Ganaspis	sp1	USNMENT00764917	Figitidae	Eucoilinae		0	0	M. Buffington, M. Gates	22–29-June-2009	VCNP, Grotto	USA	New Mexico	n.a.	n.a.	NEA	USNM
Ganaspis	sp2	USNMENT01339603	Figitidae	Eucoilinae		0	0	R.R. Kula	12–30-Aug-2014	Rappahanock Co.: Jones Reserve, "Tiger Valley site 2", MT	USA	Virginia	38.6885	-78.1299	NEA	USNM
Gronotoma	sp1	USNMENT00877589	Figitidae	Eucoilinae		0	0	D. Smith	29-Aug–23-Sept-2013	Bull Run MT	USA	Virginia	38.8247	-77.6894	NEA	USNM
Hexacharis	flavipes	USNMENT01339633	Figitidae	Anacharitinae		0	0	Wharton and Woolley	27-Jul–1-Aug-2003	Graham Co.: Coronado NF, Graham Mountains, Snow Flat, malaies trap 2003/019	USA	Arizona	32.6528	-109.865	NEA	USNM
Hexacola	sp1	USNMENT01339645	Figitidae	Eucoilinae		0	0	Systematic Entomology Lab Hymenoptera Unit	25-Aug–8-Sep-2006	Calvert Co.: ACLT, Warriors Rest Sanctuary, MT by Parker Creek	USA	Maryland	36.5361	-75.5175	NEA	USNM
Kleidotoma	sp1	USNMENT01339641	Figitidae	Eucoilinae		0	0	Systematic Entomology Lab Hymenoptera Unit	19-May-2006	Calvert Co.: ACLT, Warriors Rest Sanctuary, sweep	USA	Maryland	36.5361	-75.5175	NEA	USNM
Leptolamina	ponapensis	USNMENT01339637	Figitidae	Eucoilinae		0	0	Daane leg.	5-May-2017	Between Hadong and Sacheon; specimens from UCB quarantine lab	South Korea	Gyeongsangnam-do	34.9967	127.87	ORI	USNM
Leptopilina	boulardi	USNMENT00877726	Figitidae	Eucoilinae		0	0	S. Govind	2013-11-15	NY CUNY, Govind lab colony	USA	New York	n.a.	n.a.	NEA	USNM
Leptopilina	japonica	USNMENT01339619	Figitidae	Eucoilinae		0	0	Daane leg.	5-May-2017	Between Hadong and Sacheon; specimens from UCB quarantine lab	South Korea	Gyeongsangnam-do	34.9967	127.87	ORI	USNM
Lonchidia	sp1	USNMENT01339616	Figitidae	Figitinae		0	0	Systematic Entomology Lab Hymenoptera Unit	15-22–Aug-2007	VCNP, Toldeo Pines MT	USA	New Mexico	n.a.	n.a.	NEA	USNM
Lytoxysta	brevipalpis	USNMENT01322157	Figitidae	Charipinae		0	0	n.a.	2007-07-24	Boone Co.: Site: Boone Railroad Prairie	USA	Iowa	n.a.	n.a.	NEA	USNM
Melanips	sp1	USNMENT01322150	Figitidae	Aspicerinae		0	0	H. Baur	2002-08-02	130km N of Beijing Lyan Ling (Linshan mountains)	China	Beijing	40.0046	115.513	ORI	USNM
Mikeius	hartigi	USNMENT01322169	Figitidae	Mikeinae		0/?	0/?	J. LaSalle, N. Squires	2002-09-19	Canberra CSIRO Black Mountain Labs outside herbarium	Australia	Australian Capital Territory	n.a.	n.a.	AUS	USNM
Myrtopsen	mimosae	USNMENT01322134	Figitidae	Thrasorinae		0/?	0/?	E. E. Grissell	17–27-Sep-2008	Santa Cruz Co.: Sonoita, 2mile S. town center	USA	Arizona	31.6333	-110.65	NEA	USNM
Neralsia	sp1	USNMENT01339607	Figitidae	Figitinae		0	0	R.R. Kula	30-Jun–10-Jul-2014	Rappahanock Co.: Jones Reserve, "Tiger Valley site 2", MT	USA	Virginia	38.6885	-78.1299	NEA	USNM
Nordlandiella	semirufa	USNMENT01339644	Figitidae	Eucoilinae		0	0	M.L. Buffington	2010-04-17	Key West, Missouri Key, East of Missouri Channel, sweep along road	USA	Florida	24.7278	-81.3698	NEA	USNM
Odonteucoila	sp1	USNMENT01339643	Figitidae	Eucoilinae		0	0	J.T. Longino leg.	12–15-May-2009	2km SE la Union; LLAMA#FL-B-03-1-01	Guatemala	Zacapa	14.9471	-89.2761	NEO	USNM
Omalaspis	sp1	USNMENT01322151	Figitidae	Aspicerinae		0	0	D. Smith	25-Jun–8-Jul-2010	Hardy Co.: 3 mi NE of Mathias	USA	West Virginia	39.5167	-79.4667	NEA	USNM
Paraspicera	sp1	USNMENT01322152	Figitidae	Aspicerinae		0	0	D. Smith	28-May–10-Jun-2011	Prince William Co.: Bull Run Mts., Jackson Hollow Campground area	USA	Virginia	38.8774	-77.6896	NEA	USNM
Parnips	nigripes	USNMENT01322129	Figitidae	Parnipinae		0	0	J. L. Nieves	2003-05-02	Marca	Spain	Tarragona	n.a.	n.a.	PAL	USNM
Phaenoglyphis	sp1	USNMENT01339640	Figitidae	Charipinae		0	0	Systematic Entomology Lab Hymenoptera Unit	25-Apr–14-May-2008	Calvert Co., ACLT, Warriors Rest Sanctuary, canopy trap, Beach 2	USA	Maryland	36.5361	-75.5175	NEA	USNM
Plectocynips	pilosus	USNMENT01322170	Figitidae	Plectocynipinae		0	0	J. E. Barriga-Tunon	2007-01-15	Estancilla, Camino a Niebla	Chile	Valdivia	-39.85	-73.35	NEO	USNM
Prosaspicera	sp1	USNMENT01322153	Figitidae	Aspicerinae		0	0	B. Kwannui, A. Sukpeng	14–21-Apr-2008	Chae Son National Park, Mae Paan unit-1	Thailand	Lampang	18.8274	99.4119	ORI	USNM
Rhoptromeris	sp1	USNMENT01339642	Figitidae	Eucoilinae		0	0	R. Copeland	31-Jul–18-Aug-2006	Kakamega Forest, nr. Rondo guest house, MT across stream	Kenya	Western	0.22767	34.8853	AFR	USNM
Sarothrus	sp1	USNMENT01339610	Figitidae	Figitinae		n/a	n/a	R.R. Kula	21-Apr–5-May-2014	Rappahanock Co.: Jones Reserve, "Long Mountain", MT	USA	Virginia	38.6892	-78.1323	NEA	USNM
Sarothrus	sp2	USNMENT01339611	Figitidae	Figitinae		0	0	R.R. Kula	5–19-May-2014	Rappahanock Co.: Jones Reserve, "Long Mountain", MT	USA	Virginia	38.6892	-78.1323	NEA	USNM
Scutimica	sp1	USNMENT01322133	Figitidae	Thrasorinae		0/?	0/?	W. T. L. Erwin leg.	10-Oct-1994	Transect Ent. 1 km S. Onkonegare Reserva Etnica Waorani Onkonegare Camp	Ecuador	Orellana	-0.657139	-76.453	NEO	USNM
Striatovertex	sp1	USNMENT00653899	Figitidae	Eucoilinae		0	0	D. Smith	29-Aug–23-Sept-2013	Bull Run MT	USA	Virginia	38.8247	-77.6894	NEA	USNM
Thoreauella	sp1	USNMENT01339606	Figitidae	Emargininae		0/?	0/?	Sharkey, Brown	12–19-Apr-2007	Khao Yal NP, Lum Ta Kong view point; T2124	Thailand	Nakhon Nayok	14.4261	101.391	ORI	USNM
Thoreauella	sp2	USNMENT01339615	Figitidae	Emargininae		0/?	0/?	Sharkey, Brown	7–14-Jan-2009	Khao Khitchakut NP JN/4th level waterfall T4014	Thailand	Chanthaburi	12.837	102.127	ORI	USNM
Trichoplasta	sp1	USNMENT01339635	Figitidae	Eucoilinae		0	0	R. Copeland	17–31-Jul-2006	Kakamega Forest, nr. Rondo guest house, MT across stream	Kenya	Western Prov	0.22767	34.8853	AFR	USNM
Trybliographa	sp1	USNMENT00877722	Figitidae	Eucoilinae		0	0	D. Smith	23-May–6-Jun-2013	Jackson Hollow	USA	Virginia	n.a.	n.a.	NEA	USNM
Tylosema	dayae	USNMENT01322132	Figitidae	Pycnostigminae		0/?	0/?	S. van Noort	11–18-Sep-2002	Anyskop Farm, (5.5 km 290degrees W Langebaanweg)	South Africa	Western Cape	-32.9566	18.0887	AFR	USNM
Xyalaspis	sp1	USNMENT01339604	Figitidae	Anacharitinae		0	0	R.R. Kula	21–30-Jul-2014	Rappahanock Co.: Jones Reserve, "Long Mountain"	USA	Virginia	38.6892	-78.1323	NEA	USNM
Xyalophora	sp1	USNMENT01339617	Figitidae	Figitinae		0	0	D. Smith	20-Jun–2-Jul-2007	Fairfax Co.: Turkey Run, MT	USA	Virginia	38.965	-77.1567	NEA	USNM
Zaeucoila	robusta	USNMENT01339614	Figitidae	Eucoilinae		0	0	R.R. Kula	30-Jul–12-Aug-2014	Rappahanock Co.: Jones Reserve, "Tiger Valley site 2"	USA	Virginia	38.6885	-78.1299	NEA	USNM
Heteribalia	sp1	USNMENT01339673	Ibaliidae			n/a	n/a	n.a.	2017	APHIS 1401-1499632-DR01, intercepted at Newport News, VA, hand collected/reared	China	n.a.	n.a.	n.a.	ORI	USNM
Ibalia	anceps	USNMENT00653903	Ibaliidae			0	0	D. Smith	3–22-Jun-2009	Hardy Co.	USA	West Virginia	39.5167	-79.4667	NEA	USNM
Ibalia	leucospoides	USNMENT01339664	Ibaliidae			0	0	n.a.	2017	APHIS intercept	China	n.a.	n.a.	n.a.	ORI	USNM
Oberthuerella	lenticularis	USNMENT01322285	Liopteridae			0/?	0/?	L. Chamorro	18-Mar-2017	Gorongosa National Park	Mozambique	Sofala	-18.9921	34.3189	AFR	USNM
Paramblynotus	virginianus	USNMENT00877725	Liopteridae			n/a	n/a	D. Smith	2013-11-15	Hardy Co.: 3 mi NE Mathias	USA	West Virginia	39.5167	-79.4667	NEA	USNM
Paramblynotus	virginianus	USNMENT01339638	Liopteridae			0/?	0/?	D. Smith	9-21-Jul-2010	Hardy Co.: 3 mi NE Mathias	USA	West Virginia	39.5167	-79.4667	NEA	USNM
Pseudibalia	sp1	USNMENT01339677	Liopteridae			0	0	M. Sharkey leg.	4-11-Mar-2003	R.N. Mosiro-Itajura (Caparu) Centro Ambiental Colombia Vaupes, MT	Colombia	Amazonia region	-1.06667	-69.5167	NEO	USNM
Platygaster	sp1	USNMENT01335833	Platygastridae			n/a	n/a	D. Currie	24–29-Oct-1994	Con Cuong Khe Moi, MT	Vietnam	Nghệ An	18.9333	104.817	ORI	USNM
Trissolcus	sp1	USNMENT01223831	Platygastridae			n/a	n/a	D. Currie	24–29-Oct-1994	Con Cuong Khe Moi, MT	Vietnam	Nghệ An	18.9333	104.817	ORI	USNM
Nixonia	watshami	USNMENT01109338	Scelionidae			n/a	n/a	P. Forchhammer	n.a.	Serowe	Botswana	Central District	22.3833	-26.7167	AFR	USNM
Sparasion	cullaris	USNMENT01322137	Scelionidae			0	0	B.B. Blaimer	27–30-May-2015	Tanintharyi region, Lenya NP, site II	Myanmar	Tanintharyi region	11.07	98.9163	ORI	USNM
Leptocybe	invasa	USNMENT01339654	Eulophidae			n/a	n/a	APHIS intercept	2017-06-04	Nogales	USA	Arizona	31.3464	-110.932	NEA	USNM
Propsilomma	columbianum	USNMENT01322336	Diapriidae			n/a	n/a	D. Smith	9–21-Jul-2010	Hardy Co.: 3 mi NE Mathias	USA	West Virginia	39.5167	-79.4667	NEA	USNM
Callihormius	bifasciatus	USNMENT01322486	Braconidae			n/a	n/a	G. Zolnerowich, R. Kula	5–9-May-2005	Konza Prairie	USA	Kansas	39.0958	-96.5888	NEA	USNM
