# Supplementary material for: Comprehensive phylogenomic analyses re-write the evolution of parasitism within cynipoid wasps
Source: BMC Evol Biol. 2020 Nov 23;20:155. doi: 10.1186/s12862-020-01716-2 (PMC7686688; doi:10.1186/s12862-020-01716-2)
Supplement: Supplementary file 2 — Additional file 2. Library preparation and UCE sequence capture statistics. Table listing for each taxon included in the study the pre-library preparation DNA concentration, the total DNA input, the post-library preparation DNA concentration, the total raw read count, the total number of assembled contigs and mean length, and the number of assembled UCE contigs and their mean length, the number of UCE loci, and average GC content. [file 12862_2020_1716_MOESM2_ESM.xlsx]

## Sheet: Additional file 2
Additional files for Blaimer et al: Comprehensive phylogenomic analyses re-write the evolution of parasitism within cynipoid wasps. BMC Evolutionary Biology. Additional file 2: Library preparation and UCE sequence capture statistics. Table listing for each taxon included in the study the pre-library preparation DNA concentration, otal input DNA the post-library preparation DNA concentration, the …
								Total contigs (post-trim)		Contigs aligned to UCE loci
Genus	Species	Voucher	Pre-library concentration (ng/uL)	Total Input DNA (ng)	Post-library concentration (ng/uL)	Raw read count	Count	Avg. length	Locus count	Avg. length	GC content (50% matrix)
Acanthaegilips	brasiliensis	USNMENT01339636	0.257	25.7	49.3	2426822	52008	310.716	1511	430.518	0.432
Acraspis	villosa	USNMENT01322264	1.09	54.5	9.95	1.91411e+06	23811	315.712	267	256.262	0.433
Aegilips	chilensis	USNMENT01339605	0.291	29.1	94.1	2.67127e+06	16759	301.907	585	300.865	0.444
Aegilips	sp1	USNMENT01339647	0.05	5	30.3	3117009	53872	299.288	1462	416.756	0.433
Aegilips	sp3	USNMENT01339609	0.052	5.2	27.1	11318350	275787	354.213	1842	576.271	0.446
Alloxysta	sp1	USNMENT01339676	0.163	16.3	9.96	1.49382e+06	26795	256.826	692	283.079	0.438
Amphibolips	hidalgoensis	USNMENT01339608	0.959	95.9	24.5	901293	23854	277.377	1154	387.243	0.437
Anacharis	sp1	USNMENT01339612	0.537	53.7	44.3	4359614	129689	311.905	1773	536.478	0.433
Anacharis	sp2	USNMENT01322147	1.78	56.1798	14.2	2.86778e+06	19488	285.194	770	289.134	0.439
Anacharoides	pallida	USNMENT01322348	4.1	82	26.5	1455731	18468	303.297	780	363.427	0.438
Andricus	californicus	USNMENT01339660	0.907	90.7	54.8	975097	22907	266.355	800	351.678	0.445
Andricus	californicus	USNMENT01322259	3.95	79	46.7	1665383	26263	333.903	936	400.364	0.442
Andricus	formosanus	USNMENT01322258	0.961	48.05	30.8	1.72063e+06	25730	294.076	540	267.963	0.438
Andricus	grossulariae	USNMENT01322299	8.81	176.2	34.7	1.64988e+06	36508	337.217	880	391.741	0.439
Andricus	lanigera	USNMENT01322256	27.4	548	30.1	3.59904e+06	58836	333.909	1076	401.237	0.442
Andricus	lucidus	USNMENT01322298	11	220	47.6	1930254	36342	342.848	1017	421.05	0.443
Andricus	quercusoperator	USNMENT00877721	4.93	20.284	54.4	3.52343e+06	76263	289.381	1174	377.638	0.448
Andricus	sp1	USNMENT01339663	1.41	100	62.4	410116	6696	285.977	396	282.861	0.441
Andricus	sphaericus	USNMENT01322297	22.9	458	22.8	1.14709e+06	20509	315.511	782	355.656	0.443
Andricus	sternlichti	USNMENT01322280	5.27	105.4	31.5	5534750	157709	360.981	1710	594.126	0.438
Antistrophus	minor	USNMENT00653898	4.94	20.2429	28.7	2274333	46275	320.011	1287	387.692	0.44
Antistrophus	rufus	USNMENT01322296	4.09	204.5	11.2	1141314	10051	312.824	437	311.195	0.432
Aphelonyx	persica	USNMENT01322156	0.365	65	7.03	3.46694e+06	79060	303.63	1392	402.315	0.445
Apocharips	trapezoidea	USNMENT01322148	2.17	46.0829	30.7	1.32903e+07	97933	328.069	1503	436.472	0.437
Aspicera	hartigi	USNMENT00892683	0.721	50.47	12.6	1.13362e+06	13566	279.116	132	235.25	0.424
Atrusca	bella	USNMENT01322279	0.792	55.44	6.31	21713730	252191	383.839	1802	561.713	0.441
Aulacidea	hieracii	USNMENT01322278	0.221	22.1	8.89	383708	3702	281.332	155	237.613	0.432
Aulacidea	podagrae	USNMENT01322277	0.382	38.2	9.07	5270337	80679	310.167	1381	357.39	0.441
Aylax	salviae	USNMENT00893138	0.749	52.43	16.6	1852540	18360	283.982	151	244.331	0.402
Bassettia	tenuana	USNMENT01322110	2.22	45.045	7.7	587866	9693	315.911	247	246.964	0.426
Callaspidia	sp1	USNMENT01339613	0.264	26.4	151	556657	6574	285.701	699	314.313	0.448
Callaspidia	sp2	USNMENT01322486	0.606	60.6	8.18	3.2769e+06	128367	361.119	1422	540.44	0.428
Callihormius	bifasciatus	USNMENT00893402	0.12	12	4.21	8.54096e+06	27547	287.942	212	256.915	0.462
Callirhytis	eldoradensis	USNMENT00893435	0.646	51.68	4.17	20872315	44556	283.91	187	243.15	0.437
Callirhytis	wheeleri	USNMENT01322269	1.61	48.3	15	1795200	43748	293.297	1125	360.826	0.452
Cecinothofagus	ibarrai	USNMENT00892674	1.89	50	19.3	631288	11807	335.738	957	338.322	0.442
Ceroptres	cornigera	USNMENT01339639	0.432	43.2	53.7	2.70597e+06	73669	298.084	1574	454.852	0.435
Cynips	divisa	USNMENT01322301	1.56	62.4	12.4	2635101	23746	290.65	223	242.883	0.428
Cynips	plumbea	USNMENT01322300	0.81	56.7	11.1	3.67543e+06	43205	288.762	307	250.381	0.418
Diastrophus	kinkadii	USNMENT01322314	1.12	56	8.62	2.22271e+06	32111	307.238	853	284.445	0.438
Diastrophus	sp1	USNMENT01322310	15.2	304	23.6	1.31733e+06	26012	368.346	1205	422.408	0.434
Diastrophus	turgidus	USNMENT01322311	11.5	230	29.7	991192	19403	385.103	1176	422.232	0.436
Dilyta	sp1	USNMENT01339646	<0.05	<5.0	48.3	1.0998e+06	19622	293.429	978	302.189	0.443
Diplolepis	bicolor	USNMENT01322275	6.72	134.4	18.2	3062481	67730	310.396	1433	447.059	0.426
Diplolepis	mayri	USNMENT01322267	0.653	52.24	11.1	1034953	25537	333.86	502	261.779	0.432
Diplolepis	rosae	USNMENT01322265	13.1	262	16.2	1.74153e+06	26620	326.563	1076	389.232	0.427
Disholcaspis	acetabula	USNMENT01322308	0.709	49.63	12	4.51153e+06	32971	363.415	228	252.311	0.423
Disholcaspis	lasia	EX580	refer to Branstetter et al. 2017				7807	276.791	641	325.507	0.455
Disholcaspis	quercusmamma	EX579	refer to Branstetter et al. 2017				22862	309.575	762	708.378	0.45
Dryocosmus	kuriphilus	USNMENT01322316	4.11	82.2	29.3	694489	5398	322.864	356	284.062	0.437
Dryocosmus	kuriphilus	USNMENT01322318	18.9	567	26	1.15862e+06	7124	354.767	381	326.903	0.429
Dryocosmus	rileypokei	USNMENT01322317	4.52	90.4	31.8	2.43702e+06	41219	315.677	1134	424.019	0.444
Eschatocerus	niger	USNMENT01322270	1.07	53.5	23.7	2203895	97782	325.188	1334	570.579	0.41
Euceroptres	montanus	USNMENT01322161	4.71	21.2314	2.81	2.80765e+06	47538	309.909	1388	437.529	0.446
Figites	sp1	USNMENT01322163	2.9	34.4828	11.8	7190491	106586	327.892	1538	483.767	0.438
Ganaspis	brasiliensis	USNMENT01081315	0.618	61.8	16.8	3.44525e+06	44920	362.814	1436	461.327	0.43
Ganaspis	brasiliensis	USNMENT01339685	0.595	59.5	29.3	2.58557e+06	38790	359.675	1469	479.146	0.43
Ganaspis	sp1	USNMENT00764917	0.215	65	8.27	1.39124e+06	16761	273.607	735	292.536	0.44
Ganaspis	sp2	USNMENT01339603	0.386	38.6	49.6	2012130	44872	317.985	1179	379.671	0.433
Gronotoma	sp1	USNMENT00877589	0.3	65	35.2	974742	27560	294.735	1243	381.161	0.425
Heteribalia	sp1	USNMENT01339673	0.447	44.7	59.9	5632544	108380	293.197	1747	532.291	0.436
Hexacharis	flavipes	USNMENT01339633	0.137	13.7	59.8	457090	10733	291.608	643	298.575	0.445
Hexacola	sp1	USNMENT01339645	0.256	25.6	63.9	3.51832e+06	91792	312.728	1585	465.095	0.429
Holocynips	hartmani	USNMENT01322321	5.31	106.2	14.7	2.68381e+06	33147	286.389	281	252.765	0.428
Ibalia	anceps	USNMENT00653903	12.7	7.87402	45.3	8386939	85950	304.575	1625	497.892	0.437
Ibalia	leucospoides	USNMENT01339664	0.241	24.1	35	219390	2697	271.116	679	323.158	0.444
Isocolus	rogenhoferi	USNMENT01322274	1.28	51.2	38.3	3316164	75054	339.747	1431	417.431	0.438
Isocolus	scabiosae	USNMENT01322273	1.68	50	34	3038982	76213	341.997	1530	452.983	0.439
Kleidotoma	sp1	USNMENT01339641	0.123	12.3	48	390834	11579	282.164	754	317.61	0.43
Leptocybe	invasa	USNMENT01339654	0.31	31	131	2107213	53522	304.399	1610	429.093	0.451
Leptolamina	ponapensis	USNMENT01339637	0.489	48.9	81.2	2803274	79607	307.183	1403	437.322	0.436
Leptopilina	boulardi	USNMENT00877726	0.504	65	22	221756	4045	260.622	542	283.406	0.413
Leptopilina	japonica	USNMENT01339619	1.29	100	6.67	950310	25624	297.616	1100	379.919	0.42
Lonchidia	sp1	USNMENT01339616	<0.05	<5.0	27.4	3839155	77092	321.891	1508	390.613	0.433
Lytoxysta	brevipalpis	USNMENT01322157	0.213	65	3.56	1.16452e+06	23389	283.035	1236	354.919	0.445
Melanips	sp1	USNMENT01322150	0.453	65	13.5	623312	12354	273.81	875	316.014	0.442
Mikeius	hartigi	USNMENT01322169	3.87	25.8398	13	3.83086e+06	60688	282.168	729	328.86	0.432
Myrtopsen	mimosae	USNMENT01322134	0.245	24.5	4.56	903717	13016	299.139	235	263.643	0.423
Neralsia	sp1	USNMENT01339607	1.2	100	22.8	3.48e+06	72507	349.207	1485	433.308	0.431
Neuroterus	distortus	USNMENT01322326	3.19	63.8	23.8	1.16173e+06	18491	291.751	602	358.713	0.434
Nixonia	watshami	USNMENT01109338	0.176	17.6	46.4	3913425	95525	297.472	1785	471.236	0.455
Nordlandiella	semirufa	USNMENT01339644	0.524	52.4	50.2	6.31512e+06	108989	323.487	1523	444.288	0.428
Oberthuerella	lenticularis	USNMENT01322285	2.5	50	29	987298	12687	324.152	1125	442.57	0.433
Odonteucoila	sp1	USNMENT01339643	0.404	40.4	64.8	5148256	103728	323.56	1459	434.72	0.432
Omalaspis	sp1	USNMENT01322151	1.91	52.356	25.1	2436291	44560	295.041	866	328.689	0.434
Paramblynotus	virginianus	USNMENT01322276	1.91	57.3	30.9	1.91683e+06	44468	307.3	1186	396.647	0.455
Paramblynotus	virginianus	USNMENT00877725	6.15	16.2602	49.6	2612833	59482	322.77	1357	408.657	0.439
Paraspicera	sp1	USNMENT01339638	0.947	94.7	40.9	2511241	57221	318.842	1422	419.159	0.439
Paraulacini	sp1	USNMENT01322152	5.7	17.5439	20.1	7167036	101518	341.485	1607	504.599	0.437
Paraulax	queulensis	USNMENT01322268	2.98	59.6	31.2	2.7784e+06	62412	315.332	1250	411.324	0.451
Parnips	nigripes	USNMENT01322129	2.38	42.0168	21.3	3.35468e+06	64146	307.264	1125	374.786	0.442
Pediaspis	aceris	USNMENT01339590	0.478	47.8	6.48	2.64351e+06	30673	315.41	717	313.343	0.451
Periclistus	sp1	USNMENT01322291	2.71	54.2	20.4	2.41822e+06	76324	354.568	1667	552.711	0.44
Periclistus	sp2	USNMENT01322266	0.404	40.4	5.56	8.14025e+06	66890	330.75	1270	340.618	0.448
Phaenoglyphis	sp1	USNMENT01339640	0.171	17.1	14.3	3.28161e+06	58975	329.493	1496	378.119	0.449
Phanacis	sp1	USNMENT00653613	<0.05	<5.0	50.2	2.99478e+06	23609	302.305	643	303.299	0.445
Philonix	fulvicollis	USNMENT01322347	1.95	58.5	13.9	1.71857e+06	14084	286.502	125	235.168	0.436
Plagiotrochus	suberi	USNMENT01322345	2.96	59.2	29.8	1.54377e+06	22787	344.957	841	376.47	0.433
Platygaster	sp1	USNMENT01335833	0.115	11.5	49.9	1.82282e+06	50612	291.494	1261	440.764	0.486
Plectocynips	pilosus	USNMENT01322170	1.62	61.7284	4.33	1539176	22166	285.612	819	304.161	0.433
Propsilomma	columbianum	USNMENT01322336	2.99	119.6	14.2	3376714	54626	394.284	1348	464.566	0.475
Prosaspicera	sp1	USNMENT01322153	6.87	14.556	8.44	3.82172e+06	45468	331.379	1258	430.355	0.438
Pseudibalia	sp1	USNMENT01339677	1	100	118	3549721	16413	293.562	894	349.848	0.438
Rhoophilus	loewi	USNMENT01322293	2.59	51.8	16.7	1.14795e+06	30311	312.287	1400	447.761	0.44
Rhoptromeris	sp1	USNMENT01339642	0.064	6.4	36.4	639160	13407	289.064	980	338.432	0.439
Sarothrus	sp1	USNMENT01339610	0.526	52.6	119	5.58341e+06	40686	320.238	730	364.441	0.445
Sarothrus	sp2	USNMENT01339611	1.65	100	55.7	2933951	62891	306.367	1554	438.188	0.44
Scutimica	sp1	USNMENT01322133	0.444	44.4	9.35	1.07385e+06	13540	322.908	522	303.749	0.418
Sparasion	cullaris	USNMENT01322137	4.28	23.3645	24.2	12020456	146778	324.755	1634	526.293	0.456
Striatovertex	sp1	USNMENT00653899	7.21	13.8696	45.2	6.00311e+06	180421	353.17	1578	508.141	0.425
Synergus	laeviventris	USNMENT00960238	0.074	7.4	0.01	2.90148e+06	9685	259.744	215	244.251	0.442
Synergus	sp1	USNMENT01322283	3.13	62.6	16.2	1983776	50050	333.115	1598	540.416	0.44
Synergus	sp2	USNMENT01322294	6.29	125.8	45.9	2366072	55921	353.722	1585	557.038	0.44
Synophromorpha	sylvestris	USNMENT01322282	3.49	69.8	35.7	2869145	76277	345.334	1647	544.629	0.442
Synophromorpha	tericola	USNMENT01322281	1.69	50	22.8	2.7131e+06	53086	357.71	1473	444.513	0.441
Synophrus	pilulae	USNMENT00961203	4.18	83.6	11.7	947712	21125	336.357	1370	476.11	0.443
Thoreauella	sp1	USNMENT01339606	<0.05	<5.0	48.3	1.6034e+06	38473	327.139	1140	383.977	0.442
Thoreauella	sp2	USNMENT01339615	0.062	6.2	72.9	1642051	40180	313.856	1280	390.757	0.441
Trichoplasta	sp1	USNMENT01339635	0.079	7.9	63.3	3382233	86288	316.808	1412	410.159	0.435
Trissolcus	sp1	USNMENT01223831	0.944	94.4	1.77	2.22721e+06	57354	335.347	1330	546.308	0.443
Trybliographa	sp1	USNMENT00877722	6.38	15.674	53.3	3463225	78542	329.119	1444	447.882	0.434
Tylosema	dayae	USNMENT01322132	1.47	65	9.87	1098365	20658	253.877	241	246.245	0.425
Xyalaspis	sp1	USNMENT01339604	0.682	68.2	24.3	5114238	115268	340.178	1592	464.723	0.435
Xyalophora	sp1	USNMENT01339617	0.617	61.7	52.4	2862517	82790	315.826	1581	472.043	0.427
Zaeucoila	robusta	USNMENT01339614	0.178	17.8	31	4.95911e+06	100037	318.908	1499	444.692	0.43
Zapatella	davisae	USNMENT01322330	6.75	135	37.9	1006206	17190	308.891	511	328.75	0.43
		Average	2.9	72.3	31.6	3.13413e+06	51162.3	314.021	1058.31	388.673	0.44
		Minimum	<0.05	<5.0	0.01	219390	2697	253.877	125	235.168	0.4
		Maximum	27.4	567	151	21713730	275787	394.284	1842	708.378	0.49
