# Supplementary material for: Comprehensive phylogenomic analyses re-write the evolution of parasitism within cynipoid wasps
Source: BMC Evol Biol. 2020 Nov 23;20:155. doi: 10.1186/s12862-020-01716-2 (PMC7686688; doi:10.1186/s12862-020-01716-2)
Supplement: Supplementary file 3 — Additional file 3. Alignment statistics. Various alignment statistics calculated with AMAS (Borowiec 2016). [file 12862_2020_1716_MOESM3_ESM.xlsx]

## Sheet: Additional file 3
Additional files for Blaimer et al: Comprehensive phylogenomic analyses re-write the evolution of parasitism within cynipoid wasps. BMC Evolutionary Biology. Additional file 3: Alignment statistics, calculated with AMAS (Borowiec 2016).
Alignment name	Loci	Taxa	Alignment length (bp)	Proportion missing	Variable sites	Prop. variable sites	PIC	Prop. PIC	AT content	GC content
50% matrix	1147	126	377717	0.37508	271320	0.718	219143	0.58	0.562	0.438
60% matrix	918	126	309881	0.34359	224895	0.726	182881	0.59	0.564	0.436
70% matrix	626	126	217786	0.30718	160591	0.737	131283	0.603	0.568	0.432
