# Supplementary material for: Comprehensive phylogenomic analyses re-write the evolution of parasitism within cynipoid wasps
Source: BMC Evol Biol. 2020 Nov 23;20:155. doi: 10.1186/s12862-020-01716-2 (PMC7686688; doi:10.1186/s12862-020-01716-2)
Supplement: Supplementary file 4 — Additional file 4. BINs defined for GC content experiments. Table listing average, minimum and maximum GC content across loci, topology estimated using unpartitioned ML analysis (for a sketch of topology A,B,C refer to Additional File 12), and support for the position of E. niger. [file 12862_2020_1716_MOESM4_ESM.xlsx]

## Sheet: Additional file 4
Additional files for Blaimer et al: Comprehensive phylogenomic analyses re-write the evolution of parasitism within cynipoid wasps. BMC Evolutionary Biology. Additional file 4: BINs defined for GC content experiments. Listed are average, minimum and maximum GC content across loci, topology estimated using unpartitioned ML analysis (A,B,C refer to Additional file 6), and support for the position o…
BIN (highest to lowest)	# loci	Avg. GC content	Min	Max	Topology	Support (BS)
1	114	0.539	0.51	0.635	B	99
2	115	0.496	0.486	0.51	A	51
3	115	0.478	0.47	0.486	A	93
4	115	0.461	0.455	0.47	B	98
5	115	0.449	0.442	0.455	B	70
6	115	0.435	0.428	0.442	B	91
7	115	0.42	0.414	0.428	A	86
8	115	0.404	0.384	0.414	C	89
9	114	0.38	0.365	0.384	C	100
10	114	0.338	0.26	0.365	A	93
