# Supplementary material for: Comprehensive phylogenomic analyses re-write the evolution of parasitism within cynipoid wasps
Source: BMC Evol Biol. 2020 Nov 23;20:155. doi: 10.1186/s12862-020-01716-2 (PMC7686688; doi:10.1186/s12862-020-01716-2)
Supplement: Supplementary file 5 — Additional file 5. Calibration points used in this study and their justification. Table outlining details for each fossil calibration used in our study. [file 12862_2020_1716_MOESM5_ESM.xlsx]

## Sheet: Additional file 5
Additional files for Blaimer et al: Comprehensive phylogenomic analyses re-write the evolution of parasitism within cynipoid wasps. BMC Evolutionary Biology. Additional file 5: Calibration points used in this study and their justification. Table outlining details for each fossil calibration used in our study.
Calibration	Species	Minimum bound (Ma)	Maximum bound (Ma)	Family	Placement	Formation	Geological age	References
Fossil	Rovnoeucoila tympanomorpha	34		Figitidae	Stem Ganaspini	Rovno amber	Late Eocene/Early Miocene	Buffington et al., 2014; Barden 2017
Fossil	Syneucoila magnifica	88.6		Figitidae	Stem Eucoilinae	New Jersey amber	Late Cretaceous (Turonian)	Buffington et al. 2012; Barden 2017
Fossil	Palaeoaspicera orientalia	83		Figitidae	Stem Aspicerinae	Taimyr amber	Late Cretaceous (Santonian)	Buffington et al. 2012; Barden 2017
Fossil	Diplolepis vetus	32		Cynipidae	Stem Diplolepis	Isle of Wight amber	Oligocene	Liu et al. 2007; Buffington et al. 2012
Fossil	Protimaspis costalis	72		Cynipidae	Stem Cynipini	Cedar Lake amber	Late Cretaceous (Campanian)	Liu et al. 2007
Secondary	Median root range	211	236					Peters et al. 2017
Secondary	Maximum root range	196	273					Peters et al. 2017
Secondary	Minimum root range	181	246					Peters et al. 2017
