# Supplementary material for: Comprehensive phylogenomic analyses re-write the evolution of parasitism within cynipoid wasps
Source: BMC Evol Biol. 2020 Nov 23;20:155. doi: 10.1186/s12862-020-01716-2 (PMC7686688; doi:10.1186/s12862-020-01716-2)
Supplement: Supplementary file 13 — Additional file 13. Results from Divergence dating analyses. Summarized are median ages and 95% HPD intervals for 8 separate sets of MCMCTREE analyses, implementing different root calibrations and calibration exclusions. Node numbers refer to Fig. 2. [file 12862_2020_1716_MOESM13_ESM.xlsx]

## Sheet: Additional file 13
Additional files for Blaimer et al: Comprehensive phylogenomic analyses re-write the evolution of parasitism within cynipoid wasps. BMC Evolutionary Biology. Additional file 13: Results from Divergence dating analyses. Summarized are median ages and 95% HPD intervals for 8 separate sets of MCMCTREE analyses, implementing different root calibrations and calibration exclusions. Node numbers refer t…
	Median root range			Maximum root range			Minimum root range			Median root range - excluding #1			Median root range - excluding #2			Median root range - excluding #3			Median root range - excluding #5			Median root range - excluding #7
Node#	Median	95%-HPD-Min	95%-HPD-Max	Median	95%-HPD-Min	95%-HPD-Max	Median	95%-HPD-Min	95%-HPD-Max	Median	95%-HPD-Min	95%-HPD-Max	Median	95%-HPD-Min	95%-HPD-Max	Median	95%-HPD-Min	95%-HPD-Max	Median	95%-HPD-Min	95%-HPD-Max	Median	95%-HPD-Min	95%-HPD-Max
t_n114*	225.19	211.68	236.49	246.43	204.25	276.34	224.96	190.28	249.08	225.34	211.4	236.26	224.86	211.51	236.39	224.54	211.38	236.3	224.71	211.48	236.36	225	211.53	236.4
t_n115	191.22	151.43	230.75	194.95	149.16	245.88	190.54	148.7	234.29	192.04	150.33	228.1	184.85	141	229.26	173.26	131.34	221.42	202.73	164.76	234.76	186.42	144.82	229.81
t_n116	159.75	123.98	199.27	160.2	124.6	201.59	159.09	123.76	195.64	160.94	126.67	198.47	153.05	113.38	196.98	141.38	106.78	182.95	173.97	134.49	212.49	155.14	118.61	197.54
t_n117	150.05	115.91	188.76	150.25	116.51	190.31	149.51	115.73	184.54	151.48	118.78	188.12	143.51	105.74	186.27	132.29	99.59	172.51	163.67	126.46	202.63	145.93	110.67	186.69
t_n118	103.53	71.57	141.71	97.12	71.87	135.32	101.03	72.82	136.3	94.26	72.77	138.66	103.13	72.16	138.48	92.8	68.73	120.38	130.37	100.27	164.24	95.43	61.89	140.82
t_n119	100.08	68.58	137.76	93.83	68.58	131.5	97.65	69.9	132.6	90.86	69.41	134.59	99.98	69.22	135.09	89.62	65.44	116.94	125.16	95.64	158.76	92.35	59.29	137.07
t_n120	52.85	30.79	76.49	51.64	31.8	72.44	52.06	31.84	73.5	52.04	33.02	77.64	52.25	30.62	76.79	46.04	27.63	66.35	59.4	35.3	84.91	50.46	29.2	75.51
t_n121	35.06	16.62	55.55	34.62	17.65	53.69	34.61	17.24	53.78	34.87	18.68	57.56	34.78	16.52	55.57	30.74	15.11	47.96	39.33	18.85	61.75	33.63	15.58	53.89
t_n122	9.88	3.08	18.3	9.78	3.21	17.97	9.75	3.12	18.01	9.76	3.99	19.94	9.68	2.93	18.24	8.63	2.78	15.95	11.13	3.25	21.1	9.43	2.88	17.67
t_n123	39.59	20.7	60.19	38.87	21.33	57.79	39.18	21.19	58.53	39.21	22.72	62.27	39.27	20.55	60.55	34.64	18.53	52.54	44.39	23.04	67.4	38.01	19.23	59.17
t_n124	26.58	10.46	44.81	26.18	10.95	43.21	26.33	10.76	43.74	26.4	12.22	46.78	26.32	10.12	44.91	23.3	9.31	38.91	29.67	11.53	50.2	25.53	9.66	43.25
t_n125	3.09	0.9	5.99	3.01	0.92	5.7	3.04	0.91	5.84	3.03	1.2	6.47	3.01	0.85	5.82	2.68	0.79	5.11	3.44	0.93	6.71	2.95	0.84	5.71
t_n126*	99.36	68.71	136.58	93.07	68.67	130.05	96.97	69.85	131.89	90.14	69.8	133.2	98.72	69.12	132.81	89.01	65.9	115.29	126.68	97.61	159.58	91.52	59.01	135.79
t_n127	91.45	62.05	128.56	85.58	61.15	120.48	89.12	63	124.25	83.22	63.91	122.57	89.88	61.99	122.48	81.6	59.26	107.58	118.16	84.89	149.42	84.12	54.39	126.35
t_n128	87.2	58.2	123.33	81.55	58.06	115.86	84.95	59.41	119.35	79.39	60.64	117.15	85.49	58.62	117.09	77.75	55.6	103.01	113.25	80.45	144.08	80.15	50.99	120.04
t_n129	75.62	50.48	106.94	71.22	50.78	97.61	73.77	51.88	102.04	70.3	53.51	99.36	74.46	50.63	103.09	67.42	47.98	90.78	94.58	65.11	126.07	70.21	45.73	103.33
t_n130	67.99	45.64	96.17	64.28	45.97	87.26	66.37	46.73	91.05	63.77	48.11	88.37	66.8	45.08	92.71	60.45	42.62	81.84	83.73	56.81	113.24	63.33	41.44	92.89
t_n131	52.46	35.99	70.81	50.5	37.01	65.45	51.38	37.76	66.46	50.76	38.18	67.93	51.08	35.74	68.99	45.97	32.75	60.49	60.13	43.13	77.82	49.53	33.45	68.84
t_n132	49.57	33.85	66.74	47.77	35.06	61.92	48.55	35.71	62.69	48.03	36.11	64.19	48.22	33.7	65.17	43.43	30.77	57.03	56.62	40.8	73.44	46.83	31.92	65.34
t_n133	46.73	31.84	62.89	45.06	32.92	58.41	45.75	33.54	59.08	45.3	33.96	60.46	45.4	31.63	61.46	40.9	28.88	53.71	53.23	38.51	69.49	44.14	29.99	61.52
t_n134	45.82	31.21	61.78	44.19	32.2	57.36	44.86	32.88	58.03	44.43	33.24	59.33	44.52	30.94	60.31	40.11	28.36	52.8	52.18	37.54	68.09	43.29	29.28	60.27
t_n135	44.13	30.05	59.68	42.57	30.74	55.23	43.2	31.56	56.03	42.8	31.91	57.23	42.87	29.69	58.18	38.64	27.28	51.02	50.22	36.04	65.8	41.69	28.17	58.15
t_n136	42.25	28.72	57.37	40.76	29.42	53.12	41.35	30.02	53.74	40.99	30.4	54.96	41.03	28.25	55.81	37	25.94	48.92	48.05	33.92	62.8	39.91	26.95	55.85
t_n137	39.43	26.62	53.78	38.07	27.3	49.89	38.6	27.78	50.34	38.28	28.17	51.55	38.28	26.18	52.37	34.55	24.1	45.92	44.8	31.46	58.96	37.26	24.85	52.14
t_n138	34.83	23.29	47.77	33.7	23.88	44.53	34.12	24.29	44.93	33.88	24.59	45.97	33.83	22.65	46.59	30.53	20.95	40.85	39.5	27.27	52.47	32.95	21.79	46.46
t_n139	31.86	21.06	43.84	30.85	21.58	40.95	31.21	21.88	41.33	31.01	22.27	42.38	30.94	20.52	42.95	27.95	19.03	37.7	36.08	24.51	48.28	30.15	19.73	42.71
t_n140	25.54	16.15	36.18	24.81	16.5	33.72	25.05	16.66	34.17	24.93	17.06	35.05	24.82	15.5	35.21	22.44	14.52	31.12	28.85	18.47	39.84	24.24	15.03	35.11
t_n141	22.22	13.48	32.03	21.6	13.83	29.99	21.77	13.91	30.39	21.71	14.34	31.2	21.59	12.99	31.27	19.54	12.12	27.63	25.05	15.38	35.42	21.09	12.61	31.08
t_n142	19.97	11.6	29.21	19.43	11.98	27.48	19.57	12	27.87	19.53	12.48	28.65	19.4	11.21	28.59	17.6	10.5	25.32	22.48	13.18	32.37	18.97	10.89	28.36
t_n143	10.95	4.68	18.05	10.67	4.83	17.18	10.73	4.81	17.44	10.72	5.35	18.23	10.64	4.46	17.55	9.62	4.22	15.66	12.27	5.05	20.19	10.41	4.39	17.27
t_n144	22.91	13.25	33.66	22.2	13.37	31.49	22.45	13.52	32.09	22.33	14.02	32.8	22.23	12.69	32.76	20.09	11.93	29.04	25.81	14.88	37.14	21.71	12.29	32.59
t_n145	19.59	10.09	30.01	19.01	10.3	28.28	19.2	10.26	28.75	19.13	10.86	29.42	19.01	9.63	29.2	17.22	9.06	25.94	22.02	11.25	33.34	18.58	9.29	28.87
t_n146	25.38	11.7	40.04	24.59	11.96	37.65	24.89	12.11	38.55	24.73	12.9	39.28	24.73	11.39	39.06	22.26	10.65	34.66	28.76	13.31	45.01	24.06	10.73	38.4
t_n147	30.54	13.41	47.95	29.51	13.6	44.73	29.92	13.96	45.76	29.71	14.58	46.19	29.6	13.13	46.71	26.84	12.3	41.34	34.64	15.29	53.14	28.93	12.51	46.16
t_n148	43.36	28.72	59.4	41.86	29.5	55.13	42.42	30.1	55.98	42.06	30.44	56.91	42.14	28.42	58.04	38	26.26	50.89	49.3	33.88	65.1	40.97	26.97	57.95
t_n149	27.52	13.66	42.69	26.91	14.13	40.38	27.15	13.93	40.94	27.01	15	42.08	26.85	13.25	41.63	24.19	12.13	37.08	31.09	15.19	47.89	26.34	12.92	41.45
t_n150	17.23	6.31	30.09	16.94	6.42	28.7	17.03	6.39	29.16	17.03	7.52	30.8	16.85	5.9	29.27	15.2	5.65	26.24	19.39	6.7	33.77	16.54	5.91	28.99
t_n151	6.91	1.95	13.41	6.78	2.02	12.91	6.85	1.96	13.18	6.81	2.63	14.48	6.78	1.88	13.18	6.02	1.76	11.54	7.77	2.09	15.23	6.64	1.84	12.85
t_n152	45.84	30.55	62.65	44.17	31.27	58.09	44.9	32	59.05	44.44	32.26	60.24	44.6	30.04	61.18	40.24	27.82	53.65	52.23	36.14	68.97	43.33	28.55	61.06
t_n153	43.99	28.95	60.52	42.38	29.53	56.12	43.08	30.3	57.14	42.65	30.54	58.14	42.79	28.34	58.98	38.65	26.56	52.03	50.09	34.07	66.63	41.57	27.08	58.96
t_n154	42.47	27.71	58.81	40.91	28.23	54.54	41.58	28.85	55.5	41.17	29.15	56.4	41.31	27.07	57.25	37.34	25.28	50.42	48.34	32.54	64.83	40.12	25.83	57.17
t_n155	31.97	11.14	56.05	30.71	11.5	52.46	31.15	11.09	53.77	30.68	13.57	55.32	31.23	11.36	54.42	28.09	10.34	48.66	37.49	13.12	66.12	30.08	10.45	52.89
t_n156	46.41	25.39	69.03	45	26.12	66.18	45.53	26.36	66.9	44.75	27.35	68.58	45.35	24.43	68.37	40.31	23.12	59.51	52.7	29.11	78.47	43.8	23.84	67.05
t_n157	14.03	4.32	26.47	13.73	4.31	25.48	13.77	4.4	25.7	13.73	5.61	27.93	13.61	4.17	25.31	12.27	3.85	22.78	15.77	4.71	29.55	13.35	4.15	24.82
t_n158	40.17	20.95	61.71	38.97	21.27	58.97	39.39	21.05	59.1	38.75	22.54	61.29	39.21	19.96	60.91	34.88	18.66	52.82	45.5	22.84	69.48	37.91	19.35	59.62
t_n159	14.3	4.7	26.19	13.87	4.83	24.85	14.01	4.82	25.26	13.85	5.87	26.89	13.9	4.49	25.41	12.41	4.19	22.3	16.01	5.16	29.38	13.57	4.39	24.74
t_n160	9.25	2.73	17.8	8.97	2.77	16.87	9.09	2.69	17.27	9.04	3.58	18.93	8.97	2.6	17.26	7.97	2.37	15.14	10.34	2.85	20.15	8.81	2.58	16.82
t_n161	95.21	64.67	132.61	89.01	63.96	126.01	92.89	65.5	128.13	86.07	65.45	128.62	94.46	65.21	128.29	85.39	62.08	111.72	121.95	92.6	154.13	87.62	55.88	131.8
t_n162	47.12	25.86	71.08	45.81	26.01	67.69	46.35	26.07	68.74	45.61	27.53	71.33	46.18	25.07	69.99	41.37	22.97	61.26	53.94	29.05	79.92	44.57	23.4	68.28
t_n163	38.89	19.43	60.93	37.93	19.56	58.02	38.35	19.6	59.03	37.72	21.22	61.51	38.11	18.91	60.37	34.22	17.48	52.51	44.31	21.85	68.8	36.82	17.51	58.11
t_n164	30.3	12.84	51	29.65	12.73	48.43	29.9	12.6	49.25	29.39	14.28	51.59	29.75	12.03	49.95	26.71	11.66	43.91	34.41	13.74	57.18	28.74	11.24	47.95
t_n165	143.91	111.34	181.45	144.32	111.98	182.54	143.49	110.9	177.21	145.64	114.28	181.21	137.49	100.74	178.51	126.85	95.47	165.75	156.1	119.51	194.54	140.18	106.43	179.21
t_n166	131.48	102.83	166.03	132.51	103.08	166.17	131.3	102.62	162.35	134.1	106.16	166.68	125.29	91.97	163.63	115.71	87.58	152.29	139.04	104.27	177.4	128.58	99.51	163.92
t_n167	124.36	98	157.56	125.81	98.11	157.12	124.32	97.26	154.36	127.43	101.08	158.02	118.32	86.69	153.83	109.49	83.32	145.06	128.87	97.03	166.27	122.03	95.62	155.31
t_n168	122.6	96.57	155.37	124.06	96.85	155.04	122.57	96.01	152.42	125.68	99.72	155.92	116.6	85.44	151.6	107.95	82.51	143.54	127.04	94.95	162.85	120.33	94.26	153.17
t_n169	120.75	94.95	152.84	122.19	95.28	152.61	120.72	94.32	150	123.82	98.28	153.76	114.8	83.93	149.03	106.34	80.48	140.63	125.12	93.83	160.57	118.52	92.83	150.91
t_n170	117.94	92.75	149.43	119.33	93.22	149.23	117.92	92.24	146.66	121	95.95	150.61	112.11	82	145.61	103.91	78.73	137.57	122.3	92.14	157.21	115.78	90.72	147.61
t_n171*	86.67	70.5	107.14	87.47	71.77	107.39	86.8	70.45	106.11	86.18	70.57	106.02	84.79	65.32	105.1	66.45	44.81	90.43	89.11	70.26	112.68	86.3	68.45	109.24
t_n172	64.21	43.73	84.5	64.65	44.91	84.83	63.97	44.26	83.69	66.1	46.89	86.58	62.69	41.97	83.64	51.91	33.76	71.68	67.12	46.38	88.85	63.78	42.58	86.28
t_n173	52.76	34.44	71.22	53.18	35.57	71.74	52.51	34.78	70.59	54.6	37.21	74.19	51.52	33.15	70.24	43.21	27.24	60.36	55.41	36.79	74.74	52.34	33.08	72.69
t_n174	49.47	31.75	67.74	49.96	32.5	68.14	49.25	31.84	67.15	51.36	34.22	70.83	48.31	30.4	66.67	40.46	24.9	57.16	51.76	33.31	70.46	49.16	30.21	68.98
t_n175	21.09	9.76	34	20.79	10.11	33.01	20.92	10.07	33.54	21.21	11.11	35.91	20.56	9.52	33.14	17.77	8.35	28.39	23.09	10.49	36.89	20.48	9.41	33.89
t_n176	17.37	6.94	29.57	17.16	7.21	28.8	17.26	7.11	29.22	17.54	8.16	31.68	16.92	6.75	28.77	14.63	5.96	24.55	18.93	7.48	32.22	16.91	6.47	29.11
t_n177	9.6	2.85	18.17	9.44	2.96	17.66	9.49	2.9	17.86	9.53	3.82	19.8	9.34	2.78	17.66	8.24	2.54	15.38	10.62	3.07	20.33	9.31	2.78	17.75
t_n178	32.04	14.76	50.33	32.23	15	50.5	31.86	14.72	49.98	33.06	16.63	53.34	31.25	14.25	49.56	26.36	12.07	42.08	33.57	15.44	52.7	31.67	14.07	50.41
t_n179	75.93	55.35	97.73	77.35	56.44	98.6	76.16	54.9	97.64	77.01	59.86	96.44	73.93	51.86	95.71	58.68	38.4	80.97	76.98	54.21	100.4	76.12	53.15	98.84
t_n180	71.97	51.19	93.42	73.48	52.53	94.74	72.23	50.69	93.4	73.17	55.86	92.42	70.04	48.08	91.46	55.42	35.71	77.13	72.52	49.96	95.38	72.29	49.59	94.67
t_n181	44.14	24.65	64.42	44.62	25.42	64.86	44.15	25.05	64.01	44.83	26.62	65.8	43.17	23.22	63.07	35.08	19.02	52.75	45.48	25.27	66.33	43.86	23.68	65.32
t_n182	24.27	10.17	40.19	24.62	10.54	40.49	24.25	10.26	40.16	24.73	11.75	42.65	23.93	9.83	39.69	19.68	8.14	32.53	25.28	10.42	41.88	24.16	9.58	40.6
t_n183*	111.84	87.31	141.07	113.04	88.39	141.38	111.78	87.43	139.08	114.82	90.77	143.65	105.96	76.52	137.33	98.74	75.23	131.27	116.53	87.4	148.65	109.78	86.34	140.74
t_n184	91.14	69.77	117.56	91.04	72.1	114.51	90.38	71.04	113.76	93.18	73.54	120.98	89.42	64.79	117.78	81.35	60.2	107.35	96.45	71	126.57	88.73	66.07	117.93
t_n185	83.46	62.61	108.73	83.57	64.56	105.93	82.84	63.34	105.38	86.49	67.79	112.69	81.77	58.5	109.23	74.4	54.06	98.67	87.94	63.44	116.7	81.49	59.52	108.89
t_n186*	68.89	49.14	92.36	69.2	50.78	89.63	68.52	49.66	89.58	75.6	58.05	98.69	67.02	46.02	91.13	61.43	42.83	83.03	72.35	50.56	98.26	68.21	48.16	92.91
t_n187	59.57	41.99	80.17	59.82	43.16	77.96	59.35	42.55	78.07	65.07	48.46	85.69	57.94	39.46	79.18	53.18	36.39	72.29	62.64	42.96	84.5	58.99	40.62	80.71
t_n188	54.09	37.43	73.51	54.31	38.49	71.53	53.88	38.1	71.57	59.09	43.18	78.56	52.58	35.03	72.33	48.32	32.24	65.85	56.81	38.37	77.1	53.57	36.46	74.11
t_n189	43.34	28.63	59.66	43.34	29.4	58.4	43.04	29.11	58.54	46.84	32.71	64.03	42.08	26.54	58.7	38.66	24.95	53.69	45.69	29.65	63.21	42.79	27.83	60.28
t_n190	34.87	21.91	49.1	34.85	22.26	47.96	34.6	22.13	48.28	37.48	25.05	53.09	33.86	20.51	48.38	31.1	19.2	44.14	36.76	22.55	52.23	34.38	21.33	49.58
t_n191	26.46	15.24	38.55	26.43	15.54	37.96	26.25	15.53	38.09	28.39	17.66	42.17	25.71	14.4	37.94	23.61	13.43	34.61	27.91	15.68	41.14	26.13	14.77	38.85
t_n192	19.09	9.29	29.75	19.03	9.52	29.13	18.94	9.57	29.44	20.57	11.17	33.21	18.53	8.88	29.24	17.03	8.19	26.71	20.02	9.41	31.54	18.86	9.01	29.87
t_n193	60.15	39.93	82.14	60.63	41.45	81.06	59.86	40.55	80.89	66.54	47.49	88.83	58.46	37.13	81.17	53.87	35.21	74.63	62.61	40.32	86.63	59.77	39.22	83.62
t_n194	86.11	64.72	111.12	86.07	67.39	108.97	85.37	66.27	108.38	87.9	68.71	115.26	84.57	60.54	112.17	76.8	55.92	101.51	90.77	65.93	120.17	83.8	62.21	112.17
t_n195	76.35	55.5	100.12	76.5	57.62	98.19	75.72	56.09	97.17	78.18	59.5	103.79	75.04	52.15	101.67	67.96	48.08	91	80.14	56.3	107.9	74.39	53.74	100.96
t_n196	57.01	38.69	77.14	57.28	39.92	75.62	56.64	39.65	74.9	58.85	41.49	80.28	55.98	36.52	77.35	50.78	34.01	70.06	59.74	39.62	81.5	55.87	37.21	77.29
t_n197	41.7	24.1	60.01	42.07	25.22	59.67	41.47	24.88	59.02	43.22	26.54	63.32	40.97	23.08	60.32	37.18	21.4	54.16	43.48	24.38	63.46	41	23.5	60.16
t_n198	40.06	22.16	58.84	40.45	23.28	58.38	39.86	22.65	57.72	41.45	24.22	62.12	39.3	21.14	58.7	35.79	19.64	52.79	41.71	22.3	61.87	39.33	21.37	58.51
t_n199	55.32	29.42	82.32	56.01	29.38	83.53	54.93	29.29	82.27	57.91	31.94	86.86	52.82	26.53	79.87	48.76	24.97	73.37	56.97	28.82	85.13	54.51	28.43	82.31
t_n200	99.85	68.7	135.01	101.04	70.18	135.26	99.76	69.06	132.11	101.79	70.77	136.8	96.25	66.09	130.61	88.73	60.97	120.13	105.11	70.06	140.42	97.63	65.88	133.8
t_n201	73.64	46.69	102.58	74.55	48.97	102.28	73.17	47.81	99.94	75.34	51.11	103.9	72.01	44.52	103.03	65.5	41.47	91.49	77.49	48.4	109.55	72.03	45.43	101.68
t_n202	40.12	18.53	63.5	40.55	19.24	63.59	39.94	18.81	62.7	41.18	20.92	67.13	39.38	17.59	63.51	35.74	16.2	56.78	42.4	19.21	67.48	39.23	17.7	63.06
t_n203	46.88	23.02	72.09	47.65	24.24	72.68	46.68	23.24	71.03	48.63	25.87	75.11	45.93	21.66	71.44	41.93	20.61	64.03	49.09	23.25	75.74	46.21	21.77	72.14
t_n204	118.45	92.44	150.69	119.94	93.44	151	118.45	91.84	148.11	121.58	95.8	151.48	112.16	81.65	146.21	104.21	78.85	138.7	122.71	91.35	157.23	116.33	90.76	148.96
t_n205	109.84	79.31	141.7	111.43	80.89	143.23	109.87	79.12	140.45	113.21	82.86	143.73	102.88	72.69	135.95	96.5	68.83	128.82	113.71	79.7	146.06	108.19	79.62	141.7
t_n206	65.85	40.48	93.07	66.49	41.78	92.4	65.52	41.41	91.81	69.39	45.03	95.99	62.85	37.75	90.12	57.58	35.13	82.3	68.86	41.59	97.81	64.79	39.25	92.57
t_n207	52.41	29.56	76.08	52.94	30.81	76.37	52.09	30.28	75.31	55.69	33.67	80.49	50.02	27.83	73.54	45.98	26.06	67.78	54.62	30.83	79.97	51.72	28.83	76.41
t_n208	34.2	15.94	54.48	34.6	16.38	54.59	33.99	15.98	53.69	36.33	18.61	58.92	32.58	14.72	52.33	30.08	14.03	48.04	35.51	15.95	56.82	33.75	15.23	54.29
t_n209	85.26	55.16	117.65	85.67	57.8	115.62	84.87	56.5	115.12	85.79	59.92	120.11	84.29	52.53	117.32	75.62	47.43	104.41	90.64	57.78	125.36	82.57	53.08	117.06
t_n210	61.76	38.41	86.99	62.28	39.87	86.57	61.72	39.18	86.16	63.46	42.3	89.57	60.8	36.3	87.33	54.62	33.36	77.52	65.49	39.67	92.85	60.25	36.31	86.92
t_n211	45.54	26.25	66.74	46.02	27.1	66.35	45.66	26.76	66.03	46.92	29.01	70.46	44.78	24.96	66.5	40.27	23.16	59.08	48.48	27.88	71.18	44.52	24.31	66.15
t_n212	22.06	11.77	33.55	22.2	12.15	33.75	22.1	11.83	33.6	22.34	13.2	35.54	21.49	11.23	33.08	19.38	10.66	29.52	24.26	12.64	36.97	21.43	11.06	33.36
t_n213	19.19	9.58	29.9	19.37	9.9	30.25	19.25	9.62	30.11	19.49	10.97	32.06	18.68	9.21	29.54	16.88	8.65	26.38	21.04	10.3	33.04	18.66	9.1	29.82
t_n214	11.61	4.15	20.08	11.75	4.3	20.54	11.69	4.24	20.44	11.83	5.19	22.2	11.28	4.05	19.77	10.22	3.77	17.71	12.73	4.41	22.48	11.3	3.97	19.95
t_n215	122.11	95.56	154.81	123.62	96.13	154.61	122.1	95.02	151.89	125.24	99.16	155.48	116.04	84.61	151.12	107.53	82.01	143.1	126.38	94.52	162.54	119.89	93.87	152.76
t_n216	117.72	91.09	150.14	119.31	92.99	150.77	117.72	90.75	147.19	120.89	94.91	150.89	111.56	79.63	144.92	103.67	78.01	138.23	121.66	89.37	155.97	115.64	90.24	148.45
t_n217	77.22	46.4	110.39	78.38	48.56	107.49	77.06	47.08	106.94	79.89	52.93	112.91	75.45	44.48	111.19	67.85	39.28	98.13	80.07	46.91	115.77	75.68	44.72	108.53
t_n218	60.05	31.99	90.69	61.33	34.13	89.04	60.14	33.12	88.81	63.3	37.38	92.72	58.68	29.6	90.64	52.9	27.38	80.36	61.7	31.06	94.01	59.29	31.52	88.97
t_n219	112.72	80.34	148.85	114.25	80.2	149.33	112.75	80.67	147.43	116.03	80.15	147.51	105.62	72.11	142.42	99.26	70.01	133.86	116.38	78.98	151.63	111.02	80.77	147.13
t_n220*	133.24	100.77	168.73	135.19	104.31	172.02	133.03	100.7	167.62	135.45	105.57	169.58	126.29	91.18	167.42	118.79	87.21	155.08	141.88	96.02	192.18	128.76	98.58	164.25
t_n221	39.06	17.75	63.54	38.87	17.8	62.9	38.57	17.89	62.2	39.38	20.11	69.39	37.78	16.92	62.19	34.11	15.62	55.9	42.59	19.33	69.22	37.52	16.67	61.81
t_n222	18.36	5.91	33.55	18.2	6.23	32.87	18.11	6.11	32.76	18.39	7.66	36.96	17.85	5.71	32.96	15.96	5.4	29.09	20.15	6.38	36.96	17.6	5.65	32.15
t_n223	25.33	7.86	48.31	24.89	8.24	46.37	24.83	8.16	46.08	24.8	10.18	51.61	24.38	7.65	45.82	21.99	7.23	41.06	27.95	8.72	52.93	24.17	7.46	45.47
t_n224	1.08	0.31	2.09	1.06	0.32	2.02	1.07	0.31	2.06	1.06	0.42	2.28	1.05	0.3	2.05	0.94	0.27	1.8	1.21	0.33	2.37	1.03	0.29	2.01
t_n225	142.22	91.49	214.12	166.24	100.05	253.73	142.66	86.43	219.65	142.98	87.76	214.5	147.2	91.55	219.32	152.35	91.45	222.36	139.85	90.77	205.26	145.13	91.74	218.76
