# Supplementary material for: Comprehensive phylogenomic analyses re-write the evolution of parasitism within cynipoid wasps
Source: BMC Evol Biol. 2020 Nov 23;20:155. doi: 10.1186/s12862-020-01716-2 (PMC7686688; doi:10.1186/s12862-020-01716-2)
Supplement: Supplementary file 14 — Additional file 14. Ancestral state reconstructions of cynipoid life histories using a three-state model. Reconstructions were performed under the ARD-model using the rayDISC function in the R-package corHMM. Summarized here are ancestral state probabilities (ranging from 0–1) from 8 variations of analyses on the three-state model, with states 0 = parasitoid, 1 = inquiline and 2 = galler. Variations are a-i = Outgroups included, Paraulacini are coded as parasitoids, uncertain taxa coded as parasitoids; a-ii = Outgroups included, Paraulacini are coded as inquilines, uncertain taxa coded as parasitoids; b-i = Outgroups excluded, Paraulacini are coded as parasitoids, uncertain taxa coded as parasitoids; b-ii = Outgroups excluded, Paraulacini are coded as inquilines, uncertain taxa coded as parasitoids; c-i = Outgroups included, Paraulacini are coded as parasitoids, uncertain taxa coded as unknown; c-ii = Outgroups included, Paraulacini are coded as inquilines, uncertain taxa coded as unknowns; d-i = Outgroups excluded, Paraulacini are coded as parasitoids, uncertain taxa coded as unknowns; d-ii = Outgroups excluded, Paraulacini are coded as inquilines, uncertain taxa coded as unknowns. For each node, the state with the highest likelihood has been bolded. [file 12862_2020_1716_MOESM14_ESM.xlsx]

## Sheet: Additional file 14
Additional files for Blaimer et al: Comprehensive phylogenomic analyses re-write the evolution of parasitism within cynipoid wasps. BMC Evolutionary Biology. Additional file 14. Ancestral state reconstructions of cynipoid life histories. Reconstructions were performed under the ARD-model using the rayDISC function in the R-package corHMM. Summarized here are ancestral state probabilities (ranging…
	a-i			a-ii			b-i			b-ii			c-i			c-ii			d-i			d-ii
Node/state	0	1	2	0	1	2	0	1	2	0	1	2	0	1	2	0	1	2	0	1	2	0	1	2
1	8.72731e-09	1	1.06774e-18	2.31786e-09	1	1.57632e-18	node not present						8.70918e-09	1	1.06662e-18	2.31628e-09	1	1.57534e-18	node not present
2	7.37306e-09	1	8.99145e-19	6.77009e-18	1	3.20248e-19	1.50519e-09	1	4.28171e-18	6.32713e-19	1	1.30474e-18	7.35678e-09	1	8.98432e-19	6.76622e-18	1	3.2029e-19	1.50407e-09	1	4.27944e-18	6.32725e-19	1	1.30479e-18
3	2.2884e-18	1	5.95508e-11	4.27628e-21	1	5.27837e-11	4.11081e-19	1	5.50958e-11	1.91205e-21	1	4.84533e-11	2.28441e-18	1	5.95704e-11	4.27979e-21	1	5.27898e-11	4.10862e-19	1	5.51044e-11	1.91266e-21	1	4.84546e-11
4	1.03241e-18	1	3.91855e-18	9.84423e-19	1	5.92625e-18	9.65607e-19	1	4.31556e-18	9.2217e-19	1	8.90211e-18	1.03087e-18	1	3.91104e-18	9.83908e-19	1	5.92078e-18	9.64993e-19	1	4.31071e-18	9.22067e-19	1	8.89904e-18
5	1.39382e-21	1	9.86906e-11	8.74438e-22	1	9.30458e-11	8.0777e-22	1	8.84512e-11	3.75242e-22	1	8.35188e-11	1.39637e-21	1	9.87304e-11	8.75189e-22	1	9.30582e-11	8.08643e-22	1	8.84674e-11	3.75364e-22	1	8.35212e-11
6	3.30401e-20	0.82219	0.17781	2.17057e-20	0.821703	0.178297	1.9543e-20	0.839457	0.160543	9.52375e-21	0.838216	0.161784	3.30971e-20	0.82213	0.17787	2.17237e-20	0.821683	0.178317	1.95633e-20	0.839433	0.160567	9.52677e-21	0.838212	0.161788
7	5.96755e-21	0.0259948	0.974005	3.95792e-21	0.0239105	0.97609	3.90207e-21	0.0308972	0.969103	1.91324e-21	0.0279641	0.972036	5.97578e-21	0.025981	0.974019	3.96073e-21	0.0239064	0.976094	3.90552e-21	0.03089	0.96911	1.9138e-21	0.0279631	0.972037
8	6.17832e-22	0.00478046	0.99522	3.80531e-22	0.00416897	0.995831	4.62005e-22	0.0062226	0.993777	2.07814e-22	0.0053044	0.994696	6.18432e-22	0.00477659	0.995223	3.80752e-22	0.00416788	0.995832	4.62332e-22	0.00622043	0.99378	2.0787e-22	0.00530413	0.994696
9	1.35164e-23	9.39874e-05	0.999906	7.90832e-24	7.46135e-05	0.999925	1.11548e-23	0.00013579	0.999864	4.73494e-24	0.000104246	0.999896	1.35254e-23	9.38835e-05	0.999906	7.91211e-24	7.45869e-05	0.999925	1.11612e-23	0.000135725	0.999864	4.73612e-24	0.000104238	0.999896
10	3.31188e-22	0.00460736	0.995393	2.04858e-22	0.00391925	0.996081	2.47153e-22	0.0060952	0.993905	1.11746e-22	0.00505491	0.994945	3.31511e-22	0.00460346	0.995397	2.04977e-22	0.00391818	0.996082	2.47329e-22	0.00609297	0.993907	1.11776e-22	0.00505463	0.994945
11	8.3851e-23	0.000937538	0.999062	4.80186e-23	0.00075067	0.999249	6.952e-23	0.00135134	0.998649	2.88364e-23	0.00104807	0.998952	8.39066e-23	0.000936504	0.999063	4.80416e-23	0.000750402	0.99925	6.95602e-23	0.0013507	0.998649	2.88436e-23	0.001048	0.998952
12	1.24281e-24	6.25663e-06	0.999994	7.11726e-25	4.83136e-06	0.999995	1.04007e-24	9.20476e-06	0.999991	4.31278e-25	6.85228e-06	0.999993	1.24359e-24	6.24945e-06	0.999994	7.1206e-25	4.82957e-06	0.999995	1.04066e-24	9.20023e-06	0.999991	4.31384e-25	6.85178e-06	0.999993
13	2.64058e-23	1	6.4153e-21	1.51476e-23	1	5.93873e-21	1.83989e-23	1	5.74908e-21	7.72589e-24	1	5.32301e-21	2.64388e-23	1	6.41796e-21	1.51577e-23	1	5.93954e-21	1.84142e-23	1	5.75016e-21	7.72811e-24	1	5.32317e-21
14	3.57356e-22	1	2.76501e-19	1.95545e-22	1	2.33781e-19	2.47591e-22	1	2.61378e-19	9.89135e-23	1	2.20038e-19	3.57821e-22	1	2.7658e-19	1.95679e-22	1	2.33802e-19	2.47803e-22	1	2.61414e-19	9.89422e-23	1	2.20043e-19
15	1.46861e-20	1	3.2821e-10	8.8694e-21	1	2.96108e-10	8.90772e-21	1	3.1254e-10	3.98492e-21	1	2.81789e-10	1.47108e-20	1	3.28283e-10	8.87657e-21	1	2.96129e-10	8.91688e-21	1	3.12573e-10	3.98618e-21	1	2.81794e-10
16	9.01643e-21	0.19492	0.80508	6.05926e-21	0.179174	0.820826	5.64728e-21	0.221998	0.778002	2.81972e-21	0.201992	0.798008	9.03007e-21	0.194844	0.805156	6.06382e-21	0.179151	0.820849	5.65262e-21	0.221961	0.778039	2.82057e-21	0.201987	0.798013
17	4.39537e-21	0.074086	0.925914	2.72739e-21	0.0657057	0.934294	3.08763e-21	0.0905621	0.909438	1.41018e-21	0.0791808	0.920819	4.40052e-21	0.0740406	0.925959	2.72914e-21	0.0656924	0.934308	3.0901e-21	0.0905387	0.909461	1.41058e-21	0.0791777	0.920822
18	3.43988e-22	0.00328061	0.996719	2.03593e-22	0.00270376	0.997296	2.68038e-22	0.00446973	0.99553	1.15961e-22	0.00359501	0.996405	3.44279e-22	0.00327754	0.996722	2.03702e-22	0.00270293	0.997297	2.68215e-22	0.00446796	0.995532	1.15991e-22	0.0035948	0.996405
19	9.67527e-25	9.12666e-05	0.999909	5.38119e-25	6.38122e-05	0.999936	8.32216e-25	0.00014419	0.999856	3.35641e-25	9.59711e-05	0.999904	9.68059e-25	9.11464e-05	0.999909	5.38354e-25	6.37852e-05	0.999936	8.3266e-25	0.000144108	0.999856	3.35722e-25	9.59631e-05	0.999904
20	7.91502e-27	1.54513e-06	0.999998	3.7217e-27	8.75589e-07	0.999999	7.92318e-27	2.96501e-06	0.999997	2.63276e-27	1.55178e-06	0.999998	7.91627e-27	1.5423e-06	0.999998	3.72289e-27	8.75081e-07	0.999999	7.926e-27	2.96265e-06	0.999997	2.63333e-27	1.5516e-06	0.999998
21	9.54525e-28	3.1578e-07	1	3.72498e-28	1.56464e-07	1	1.13073e-27	6.85378e-07	0.999999	3.04632e-28	3.08975e-07	1	9.5425e-28	3.15098e-07	1	3.72565e-28	1.56356e-07	1	1.13092e-27	6.84735e-07	0.999999	3.0469e-28	3.08933e-07	1
22	2.80098e-28	5.31686e-08	1	9.50311e-29	2.28609e-08	1	3.77022e-28	1.32121e-07	1	8.68949e-29	5.08503e-08	1	2.79921e-28	5.30343e-08	1	9.50377e-29	2.28425e-08	1	3.77028e-28	1.31976e-07	1	8.69094e-29	5.08422e-08	1
23	1.37969e-28	1.64971e-08	1	4.10418e-29	6.49258e-09	1	2.0965e-28	4.50846e-08	1	4.17454e-29	1.57504e-08	1	1.37837e-28	1.64509e-08	1	4.10404e-29	6.48679e-09	1	2.09623e-28	4.50301e-08	1	4.17515e-29	1.57476e-08	1
24	6.86585e-29	4.51702e-09	1	1.86895e-29	1.63956e-09	1	1.15803e-28	1.34619e-08	1	2.08701e-29	4.30392e-09	1	6.85725e-29	4.50327e-09	1	1.8687e-29	1.63797e-09	1	1.15774e-28	1.34443e-08	1	2.08728e-29	4.3031e-09	1
25	1.29908e-29	5.33568e-10	1	3.35681e-30	1.74699e-10	1	2.41564e-29	1.76741e-09	1	4.07134e-30	5.03581e-10	1	1.2971e-29	5.31787e-10	1	3.3561e-30	1.74512e-10	1	2.41474e-29	1.76487e-09	1	4.07176e-30	5.03476e-10	1
26	8.61773e-31	6.1545e-11	1	2.51554e-31	1.77546e-11	1	1.70464e-30	2.27101e-10	1	3.11883e-31	5.61744e-11	1	8.60333e-31	6.13222e-11	1	2.51499e-31	1.7734e-11	1	1.70383e-30	2.26747e-10	1	3.11904e-31	5.61617e-11	1
27	4.04278e-31	4.84277e-12	1	2.82527e-31	1.3266e-12	1	6.00706e-31	1.95266e-11	1	2.97427e-31	4.35195e-12	1	4.03962e-31	4.82429e-12	1	2.82515e-31	1.32507e-12	1	6.00491e-31	1.9494e-11	1	2.9743e-31	4.35091e-12	1
28	8.51701e-32	6.03635e-13	1	7.89567e-32	1.78055e-13	1	9.56216e-32	2.5366e-12	1	8.00073e-32	5.30669e-13	1	8.51539e-32	6.01365e-13	1	7.89559e-32	1.77883e-13	1	9.56091e-32	2.53213e-12	1	8.00074e-32	5.30545e-13	1
29	1.95878e-31	3.11892e-13	1	1.91616e-31	1.42775e-13	1	2.01148e-31	1.02718e-12	1	1.93028e-31	2.77057e-13	1	1.95869e-31	3.11054e-13	1	1.91615e-31	1.42705e-13	1	2.01142e-31	1.02551e-12	1	1.93028e-31	2.77012e-13	1
30	5.11948e-31	3.13002e-13	1	5.04142e-31	2.34361e-13	1	5.14577e-31	4.35678e-13	1	5.04824e-31	2.88463e-13	1	5.11947e-31	3.12782e-13	1	5.04143e-31	2.34317e-13	1	5.14576e-31	4.35463e-13	1	5.04824e-31	2.88451e-13	1
31	4.60434e-31	4.5342e-12	1	3.48287e-31	1.28635e-12	1	6.38433e-31	1.83105e-11	1	3.62082e-31	4.08381e-12	1	4.60148e-31	4.51706e-12	1	3.48276e-31	1.28494e-12	1	6.38239e-31	1.82796e-11	1	3.62084e-31	4.08285e-12	1
32	6.58704e-31	2.04125e-12	1	6.21742e-31	7.11315e-13	1	7.15053e-31	7.79217e-12	1	6.29494e-31	1.84529e-12	1	6.58615e-31	2.03427e-12	1	6.21735e-31	7.10741e-13	1	7.14986e-31	7.77905e-12	1	6.29493e-31	1.8449e-12	1
33	9.5632e-28	7.29593e-09	1	2.79765e-28	2.94989e-09	1	1.49594e-27	1.99057e-08	1	2.91202e-28	7.15025e-09	1	9.55334e-28	7.27545e-09	1	2.79749e-28	2.94725e-09	1	1.4957e-27	1.98815e-08	1	2.91243e-28	7.14899e-09	1
34	7.63095e-27	6.79192e-08	1	2.5425e-27	3.19677e-08	1	1.03814e-26	1.60551e-07	1	2.33815e-27	6.83437e-08	1	7.626e-27	6.77549e-08	1	2.54267e-27	3.1943e-08	1	1.03815e-26	1.60383e-07	1	2.33854e-27	6.83333e-08	1
35	1.69886e-26	7.94252e-07	0.999999	6.66236e-27	4.30761e-07	1	1.97037e-26	1.61118e-06	0.999998	5.32774e-27	8.04452e-07	0.999999	1.6985e-26	7.92668e-07	0.999999	6.66372e-27	4.30487e-07	1	1.97075e-26	1.60979e-06	0.999998	5.32877e-27	8.04351e-07	0.999999
36	4.80758e-27	5.89582e-08	1	1.75039e-27	2.89132e-08	1	6.17213e-27	1.33887e-07	1	1.53588e-27	5.97234e-08	1	4.8051e-27	5.88218e-08	1	1.75058e-27	2.88918e-08	1	6.17253e-27	1.33753e-07	1	1.53615e-27	5.97147e-08	1
37	4.70196e-28	7.68423e-09	1	1.56553e-28	3.46081e-09	1	6.70949e-28	1.91263e-08	1	1.51205e-28	7.76852e-09	1	4.69813e-28	7.66446e-09	1	1.56554e-28	3.45796e-09	1	6.70906e-28	1.91051e-08	1	1.51229e-28	7.76726e-09	1
38	8.10193e-29	7.32598e-10	1	2.70005e-29	3.23219e-10	1	1.16327e-28	1.84518e-09	1	2.62369e-29	7.31932e-10	1	8.09518e-29	7.30694e-10	1	2.70006e-29	3.22951e-10	1	1.16318e-28	1.84311e-09	1	2.62409e-29	7.31812e-10	1
39	1.98364e-25	1.80255e-05	0.999982	9.49615e-26	1.09997e-05	0.999989	1.92131e-25	3.37984e-05	0.999966	6.55423e-26	1.93069e-05	0.999981	1.98412e-25	1.79928e-05	0.999982	9.4994e-26	1.09933e-05	0.999989	1.92209e-25	3.37719e-05	0.999966	6.55569e-26	1.93047e-05	0.999981
40	1.8599e-26	9.6064e-06	0.99999	8.07641e-27	5.46587e-06	0.999995	2.01644e-26	1.96781e-05	0.99998	6.16428e-27	1.04643e-05	0.99999	1.85976e-26	9.58638e-06	0.99999	8.07834e-27	5.46217e-06	0.999995	2.01698e-26	1.96607e-05	0.99998	6.16553e-27	1.0463e-05	0.99999
41	9.90117e-26	8.03087e-06	0.999992	3.89434e-26	4.52577e-06	0.999995	1.19358e-25	1.67392e-05	0.999983	3.27105e-26	8.812e-06	0.999991	9.89744e-26	8.01369e-06	0.999992	3.89489e-26	4.52262e-06	0.999995	1.19375e-25	1.6724e-05	0.999983	3.27165e-26	8.8108e-06	0.999991
42	6.06903e-21	0.0161083	0.983892	3.7001e-21	0.0144162	0.985584	4.40119e-21	0.020366	0.979634	1.96737e-21	0.0179276	0.982072	6.07557e-21	0.0160965	0.983903	3.70236e-21	0.0144128	0.985587	4.40453e-21	0.0203597	0.97964	1.96791e-21	0.0179267	0.982073
43	2.44657e-21	1	2.01431e-19	1.29912e-21	1	1.713e-19	1.68899e-21	1	1.97291e-19	6.53679e-22	1	1.6627e-19	2.44982e-21	1	2.01466e-19	1.30003e-21	1	1.7131e-19	1.69047e-21	1	1.97307e-19	6.53871e-22	1	1.66272e-19
44	1.52269e-21	1	3.14933e-21	8.31149e-22	1	2.5472e-21	1.05468e-21	1	3.45489e-21	4.20228e-22	1	2.74503e-21	1.52467e-21	1	3.14876e-21	8.3172e-22	1	2.54705e-21	1.05559e-21	1	3.45464e-21	4.2035e-22	1	2.745e-21
45	7.55862e-21	1	7.35962e-11	4.73231e-21	1	6.8942e-11	4.75611e-21	1	7.26875e-11	2.2008e-21	1	6.78723e-11	7.5703e-21	1	7.36022e-11	4.73593e-21	1	6.89439e-11	4.76067e-21	1	7.26903e-11	2.20148e-21	1	6.78728e-11
46	5.9623e-21	0.037632	0.962368	3.99365e-21	0.0346459	0.965354	3.78232e-21	0.0417322	0.958268	1.87983e-21	0.0380454	0.961955	5.9711e-21	0.0376207	0.962379	3.99661e-21	0.0346426	0.965357	3.78583e-21	0.0417269	0.958273	1.8804e-21	0.0380447	0.961955
47	5.99046e-22	1	3.18605e-21	3.31051e-22	1	2.74594e-21	4.1554e-22	1	3.27237e-21	1.67744e-22	1	2.78455e-21	5.99819e-22	1	3.18607e-21	3.31277e-22	1	2.74595e-21	4.15894e-22	1	3.27239e-21	1.67792e-22	1	2.78456e-21
48	7.13622e-21	1	1.47597e-20	3.49398e-21	1	1.07079e-20	4.87834e-21	1	1.59803e-20	1.73353e-21	1	1.13239e-20	7.14633e-21	1	1.47587e-20	3.49652e-21	1	1.07077e-20	4.88279e-21	1	1.598e-20	1.73405e-21	1	1.13238e-20
49	5.53469e-21	1	1.14473e-20	2.87052e-21	1	8.7972e-21	3.81007e-21	1	1.24809e-20	1.43843e-21	1	9.39618e-21	5.54219e-21	1	1.14458e-20	2.87255e-21	1	8.79686e-21	3.81344e-21	1	1.24803e-20	1.43886e-21	1	9.39612e-21
50	6.42758e-22	1	1.3294e-21	3.52528e-22	1	1.08038e-21	4.45455e-22	1	1.45921e-21	1.7839e-22	1	1.16529e-21	6.43592e-22	1	1.32915e-21	3.5277e-22	1	1.08032e-21	4.45837e-22	1	1.4591e-21	1.78442e-22	1	1.16528e-21
51	1.96759e-21	1	4.06952e-21	1.06317e-21	1	3.25826e-21	1.36118e-21	1	4.45893e-21	5.36583e-22	1	3.50509e-21	1.97017e-21	1	4.06882e-21	1.0639e-21	1	3.25808e-21	1.36236e-21	1	4.45863e-21	5.36739e-22	1	3.50505e-21
52	1.36255e-09	1	1.90546e-10	1.39459e-09	1	2.90023e-10	1.28541e-09	1	2.7495e-10	1.32294e-09	1	5.68852e-10	1.36041e-09	1	1.9e-10	1.39382e-09	1	2.89663e-10	1.28455e-09	1	2.74529e-10	1.32278e-09	1	5.68619e-10
53	0.891508	0.108492	2.36985e-19	0.924717	0.0752834	3.46307e-19	0.920586	0.0794139	3.50975e-19	0.959066	0.0409343	6.92834e-19	0.88983	0.11017	2.36358e-19	0.924111	0.0758891	3.45902e-19	0.919842	0.0801579	3.50473e-19	0.958932	0.0410681	6.92562e-19
54	0.999753	0.000246739	5.14951e-23	0.999916	8.38729e-05	5.27654e-23	0.999892	0.000107527	5.95378e-23	0.999979	2.12124e-05	6.105e-23	0.997989	0.0020106	2.79848e-22	0.999307	0.000692714	2.79351e-22	0.999145	0.00085529	3.16555e-22	0.99985	0.000149516	3.18078e-22
55	0.999995	4.88643e-06	2.25272e-25	0.999999	8.08346e-07	1.13777e-25	0.999999	1.27555e-06	1.55823e-25	1	9.25232e-08	6.14232e-26	0.999921	7.92147e-05	1.82623e-24	0.999988	1.18325e-05	9.38215e-25	0.999982	1.80918e-05	1.23687e-24	0.999999	7.98241e-07	4.32783e-25
56	0.999999	5.73353e-07	3.16421e-26	1	5.11989e-08	8.03717e-27	1	9.59202e-08	1.34562e-26	1	2.73998e-09	2.00263e-27	0.999988	1.21916e-05	4.9297e-25	0.999999	9.34364e-07	1.15778e-25	0.999998	1.71968e-06	1.86974e-25	1	2.7155e-08	1.7201e-26
57	1	1.17154e-07	1.10129e-26	1	6.16537e-09	1.5674e-27	1	1.33642e-08	3.09168e-27	1	1.61689e-10	1.88094e-28	0.999995	5.09238e-06	7.6754e-25	1	2.85692e-07	1.00526e-25	0.999999	5.72824e-07	1.91591e-25	1	5.0051e-09	7.14673e-27
58	1	2.40435e-09	3.48383e-27	1	7.42846e-11	2.70652e-28	1	1.82836e-10	6.25108e-28	1	1.0012e-12	1.84094e-29	1	1.04635e-07	1.51055e-25	1	3.43721e-09	1.23664e-26	1	7.83436e-09	2.66122e-26	1	2.97711e-11	4.6095e-28
59	1	1.50823e-10	2.25661e-28	1	3.30813e-12	1.78855e-29	1	8.50276e-12	3.4192e-29	1	9.894e-14	8.18163e-30	1	6.53729e-09	9.44703e-27	1	1.39868e-10	4.61077e-28	1	3.48447e-10	1.11749e-27	1	7.14164e-13	1.61973e-29
60	1	4.56728e-12	1.61348e-30	1	7.57527e-14	3.99642e-31	1	1.90421e-13	4.74893e-31	1	6.42456e-15	3.58087e-31	1	1.9431e-10	5.42084e-29	1	2.09138e-12	2.05433e-30	1	6.24863e-12	4.88737e-30	1	1.02798e-14	3.73899e-31
61	1	2.19464e-12	2.17932e-30	1	9.67604e-14	1.74132e-30	1	1.63798e-13	1.77961e-30	1	2.03071e-14	1.68746e-30	1	8.5229e-11	1.79338e-29	1	7.5614e-13	2.02734e-30	1	2.30237e-12	2.67138e-30	1	2.10914e-14	1.68882e-30
62	1	1.70593e-13	1.11212e-30	1	5.1853e-14	1.06527e-30	1	7.21121e-14	1.0896e-30	1	1.28892e-14	1.05971e-30	1	8.33648e-13	1.90822e-30	1	5.49661e-14	1.07454e-30	1	8.36377e-14	1.1218e-30	1	1.28985e-14	1.05974e-30
63	1	9.79044e-14	5.25488e-31	1	3.01102e-14	5.11367e-31	1	4.27124e-14	5.16746e-31	1	7.18567e-15	5.03362e-31	1	2.13444e-13	5.46157e-31	1	3.04986e-14	5.11526e-31	1	4.42567e-14	5.17347e-31	1	7.19008e-15	5.03364e-31
64	1	2.15445e-13	1.85985e-30	1	7.41268e-14	1.79486e-30	1	1.00647e-13	1.84264e-30	1	1.9566e-14	1.79485e-30	1	6.61133e-13	2.79003e-30	1	7.64311e-14	1.80571e-30	1	1.08888e-13	1.88035e-30	1	1.95784e-14	1.79488e-30
65	1	1.47345e-12	1.13075e-29	1	3.93845e-13	1.03245e-29	1	5.28134e-13	1.05823e-29	1	1.03688e-13	1.01014e-29	1	1.92605e-11	3.42016e-29	1	5.19087e-13	1.06852e-29	1	9.40887e-13	1.17433e-29	1	1.03874e-13	1.01029e-29
66	1	2.53904e-10	8.73005e-29	1	4.37384e-12	5.49723e-30	1	1.21162e-11	1.19883e-29	1	4.56903e-14	1.61282e-30	1	1.10535e-08	3.72466e-27	1	1.98169e-10	1.84346e-28	1	5.1415e-10	4.47527e-28	1	7.6756e-13	4.88233e-30
67	1	1.30177e-10	3.76736e-29	1	1.88239e-12	4.7872e-30	1	5.27765e-12	6.74331e-30	1	4.86821e-14	3.66931e-30	1	5.65406e-09	1.4676e-27	1	7.90189e-11	4.93105e-29	1	2.16332e-10	1.26904e-28	1	2.34765e-13	4.09187e-30
68	1	9.49979e-12	2.65244e-29	1	5.30862e-13	1.2334e-29	1	8.37227e-13	1.32486e-29	1	1.19567e-13	1.18173e-29	1	3.60362e-10	6.16369e-28	1	3.68171e-12	2.43912e-29	1	1.03126e-11	4.86819e-29	1	2.47514e-13	2.66328e-29
69	1	1.2136e-12	6.46236e-30	1	2.48385e-13	5.65228e-30	1	3.42485e-13	5.80483e-30	1	6.2738e-14	5.53904e-30	1	2.31544e-11	3.11131e-29	1	3.75263e-13	5.9793e-30	1	7.67995e-13	6.85809e-30	1	3.03757e-12	2.97807e-20
70	1	3.58384e-08	1.26819e-26	1	1.32088e-09	1.07092e-27	1	3.11027e-09	2.44568e-27	1	1.96259e-11	6.78155e-29	0.999996	3.82543e-06	4.232e-16	1	2.15865e-07	3.41674e-17	1	4.3026e-07	7.47817e-17	1	3.78483e-09	1.27021e-18
71	1	3.29521e-10	1.69377e-28	1	5.94347e-12	9.49243e-30	1	1.67898e-11	2.33953e-29	1	4.31007e-14	6.59612e-31	1	3.52297e-08	2.40341e-26	1	9.67876e-10	1.97334e-27	1	2.32004e-09	4.24095e-27	1	7.21186e-12	7.36545e-29
72	1	7.90286e-11	4.55457e-29	1	1.15282e-12	5.61606e-30	1	3.22822e-12	7.97788e-30	1	4.69552e-14	4.34654e-30	1	8.41055e-09	4.36484e-27	1	1.61565e-10	1.90236e-28	1	4.17213e-10	4.78045e-28	1	7.19055e-13	7.42727e-30
73	1	2.288e-12	1.35114e-30	1	5.67061e-14	5.68167e-31	1	1.11285e-13	6.10198e-31	1	9.12753e-15	5.47155e-31	1	2.29175e-10	8.37785e-29	1	2.27238e-12	2.89622e-30	1	6.91882e-12	7.0484e-30	1	1.30991e-14	5.67834e-31
74	1	4.01297e-13	1.57698e-30	1	7.01281e-14	1.4359e-30	1	9.81604e-14	1.46121e-30	1	1.685e-14	1.40093e-30	1	2.05107e-11	1.03138e-29	1	1.88142e-13	1.56288e-30	1	5.08147e-13	1.87847e-30	1	1.69649e-14	1.40142e-30
75	1	2.65088e-13	1.56468e-30	1	7.42349e-14	1.49094e-30	1	1.02327e-13	1.51304e-30	1	1.79757e-14	1.45238e-30	1	4.40507e-12	2.76796e-30	1	9.03652e-14	1.50198e-30	1	1.64397e-13	1.55358e-30	1	1.7994e-14	1.45241e-30
76	1	2.55957e-13	1.92383e-30	1	8.62458e-14	1.85451e-30	1	1.18149e-13	1.88462e-30	1	2.17735e-14	1.8185e-30	1	5.86284e-13	2.10271e-30	1	8.71574e-14	1.85559e-30	1	1.21816e-13	1.88894e-30	1	2.17863e-14	1.81851e-30
77	1	1.72891e-13	1.19131e-30	1	5.76044e-14	1.15382e-30	1	7.9877e-14	1.17036e-30	1	1.43746e-14	1.1338e-30	1	2.0053e-13	1.2026e-30	1	5.77249e-14	1.15389e-30	1	8.02176e-14	1.17059e-30	1	1.4383e-14	1.13381e-30
78	1	1.20945e-13	7.75435e-31	1	3.97369e-14	7.54728e-31	1	5.56757e-14	7.64406e-31	1	9.85097e-15	7.44367e-31	1	1.22961e-13	7.76105e-31	1	3.97939e-14	7.54744e-31	1	5.57819e-14	7.64436e-31	1	9.85674e-15	7.4437e-31
79	1	1.71513e-13	1.27076e-30	1	5.93722e-14	1.23675e-30	1	8.20159e-14	1.25192e-30	1	1.53062e-14	1.21836e-30	1	1.72132e-13	1.27091e-30	1	5.94521e-14	1.23678e-30	1	8.21541e-14	1.25195e-30	1	1.5315e-14	1.21837e-30
80	1	2.23613e-12	1.71267e-29	1	5.15571e-13	1.55138e-29	1	6.72712e-13	1.58588e-29	1	1.35031e-13	1.48591e-29	1	9.67538e-11	8.31872e-29	1	1.22842e-12	1.6565e-29	1	2.96092e-12	1.92822e-29	1	1.35895e-13	1.48639e-29
81	1	9.92453e-11	2.81429e-29	1	1.28752e-12	2.77036e-30	1	3.80762e-12	4.30054e-30	1	2.62863e-14	1.9578e-30	1	1.05938e-08	2.7796e-27	1	1.95525e-10	1.25054e-28	1	5.10403e-10	3.13524e-28	1	8.01958e-13	4.05231e-30
82	1	2.38455e-11	2.23722e-29	1	4.61339e-13	7.24199e-30	1	9.96317e-13	8.01829e-30	1	6.88872e-14	6.72736e-30	1	2.4755e-09	1.6134e-27	1	3.19394e-11	5.27881e-29	1	8.95521e-11	1.34449e-28	1	1.39069e-13	7.13373e-30
83	1	1.49377e-12	3.22685e-30	1	1.44154e-13	2.40411e-30	1	2.13759e-13	2.48062e-30	1	3.20324e-14	2.3551e-30	1	1.12365e-10	8.03497e-29	1	9.35941e-13	3.85692e-30	1	2.79644e-12	6.86281e-30	1	3.28749e-14	2.36198e-30
84	1	1.50325e-12	1.38536e-29	1	4.82278e-13	1.29626e-29	1	6.36449e-13	1.3266e-29	1	1.25938e-13	1.25756e-29	1	2.17317e-11	3.47607e-29	1	5.82622e-13	1.31896e-29	1	9.89101e-13	1.40559e-29	1	1.26067e-13	1.25762e-29
85	1	1.50194e-12	1.4144e-29	1	4.92355e-13	1.32623e-29	1	6.49729e-13	1.35797e-29	1	1.28948e-13	1.28869e-29	1	1.89977e-11	3.39518e-29	1	5.78345e-13	1.34758e-29	1	9.52546e-13	1.43232e-29	1	1.2907e-13	1.28875e-29
86	1	2.55712e-09	1.40336e-26	1	6.92691e-11	8.30304e-28	1	1.64083e-10	1.97438e-27	1	1.17767e-12	1.13669e-28	0.999997	2.2342e-06	1.07282e-06	1	1.4275e-07	5.58685e-08	1	2.55274e-07	1.34789e-07	1	2.90544e-09	1.56282e-09
87	1	1.02733e-07	1.70726e-25	1	6.37651e-09	2.2732e-26	1	1.25696e-08	4.5768e-26	1	1.86062e-10	2.66187e-27	0.999998	2.18657e-06	3.62416e-24	1	1.16421e-07	4.14059e-25	1	2.2549e-07	8.1928e-25	1	1.84248e-09	2.61365e-26
88	1	8.31093e-09	1.11875e-26	1	3.17987e-10	1.02683e-27	1	6.94418e-10	2.16201e-27	1	4.73751e-12	7.4219e-29	1	1.77084e-07	2.37523e-25	1	5.80114e-09	1.85337e-26	1	1.24567e-08	3.85477e-26	1	4.58311e-11	6.33881e-28
89	1	6.69856e-10	1.6568e-27	1	1.81698e-11	1.18247e-28	1	4.15992e-11	2.41884e-28	1	3.76295e-13	2.94879e-29	1	1.42401e-08	3.46687e-26	1	3.16297e-10	1.68604e-27	1	7.2726e-10	3.85961e-27	1	1.57484e-12	5.44188e-29
90	1	1.05818e-09	2.17354e-27	1	2.88568e-11	1.50557e-28	1	6.61274e-11	3.14455e-28	1	4.80976e-13	3.2552e-29	1	2.25187e-08	4.56101e-26	1	5.10363e-10	2.2355e-27	1	1.16638e-09	5.1211e-27	1	2.45069e-12	6.61048e-29
91	0.999999	1.29041e-06	1.34069e-25	1	1.23121e-07	3.6237e-26	1	2.21671e-07	6.01344e-26	1	6.35412e-09	9.45839e-27	0.999951	4.92197e-05	1.67462e-23	0.999994	6.11658e-06	4.41836e-24	0.99999	9.59873e-06	7.12178e-24	1	1.88532e-07	4.15454e-25
92	0.999999	6.042e-07	4.71924e-25	1	4.57354e-08	7.36754e-26	1	8.4672e-08	1.41549e-25	1	1.49275e-09	9.36739e-27	0.999957	4.34885e-05	1.10788e-14	0.999995	5.47062e-06	1.775e-15	0.999992	8.49372e-06	3.27444e-15	1	1.54125e-07	7.64974e-17
93	1	2.37881e-08	6.80171e-26	1	1.14593e-09	7.43367e-27	1	2.28436e-09	1.4814e-26	1	1.9067e-11	5.25836e-28	0.999979	2.05491e-05	3.20454e-14	0.999997	2.74191e-06	5.42432e-15	0.999996	4.04243e-06	9.61445e-15	1	7.36473e-09	3.10843e-25
94	1	3.44165e-09	2.56071e-27	1	1.07332e-10	1.91593e-28	1	2.36268e-10	4.01086e-28	1	1e-12	1.26916e-29	0.999985	1.52505e-05	2.98152e-14	0.999998	2.06957e-06	5.13226e-15	0.999997	3.00625e-06	8.99176e-15	1	5.57909e-09	4.78775e-18
95	1	4.04776e-10	4.74578e-28	1	8.78932e-12	3.18676e-29	1	2.07725e-11	6.13407e-29	1	1.45319e-13	1.04996e-29	0.999986	1.28235e-05	1.63547e-06	0.999998	1.81005e-06	1.95879e-07	0.999997	2.53982e-06	3.57507e-07	1	5.04292e-09	7.22827e-10
96	1	1.24599e-07	3.18734e-25	1	8.01556e-09	4.42098e-26	1	1.52392e-08	8.57892e-26	1	2.18365e-10	4.85261e-27	0.999995	4.75758e-06	1.21387e-23	1	3.984e-07	2.19305e-24	0.999999	6.60322e-07	3.70996e-24	1	6.47291e-09	1.4299e-25
97	1	1.072e-08	1.51072e-26	1	4.41849e-10	1.43644e-27	1	9.19077e-10	2.92167e-27	1	6.30724e-12	9.37681e-29	1	4.09751e-07	5.75544e-25	1	2.19539e-08	7.07783e-26	1	3.9831e-08	1.25977e-25	1	1.83765e-10	2.45476e-27
98	1	1.30529e-09	1.323e-27	1	3.60851e-11	8.92806e-29	1	8.20809e-11	1.88607e-28	1	3.6e-13	1.06447e-29	1	4.99109e-08	5.01689e-26	1	1.77847e-09	4.02674e-27	1	3.54191e-09	7.80592e-27	1	8.11376e-12	8.07806e-29
99	1	9.94883e-12	1.08579e-29	1	1.9312e-13	1.1143e-30	1	4.66052e-13	1.71827e-30	1	9.34289e-15	7.09031e-31	1	3.77232e-10	3.87783e-28	1	7.89782e-12	2.09075e-29	1	1.81599e-11	4.38601e-29	1	2.64036e-14	8.95276e-31
100	1	1.27339e-12	3.48357e-31	1	2.46748e-14	1.92846e-31	1	5.53773e-14	2.01363e-31	1	2.87781e-15	1.86641e-31	1	4.73092e-11	6.12769e-30	1	6.26472e-13	3.79209e-31	1	1.64967e-12	6.54772e-31	1	3.58242e-15	1.87546e-31
101	1	1.223e-13	4.92069e-31	1	2.33817e-14	4.64494e-31	1	3.33217e-14	4.69631e-31	1	6.01679e-15	4.60347e-31	1	2.21714e-12	1.2195e-30	1	4.02279e-14	4.78659e-31	1	8.49055e-14	5.09696e-31	1	6.03047e-15	4.60383e-31
102	0.999934	6.59202e-05	9.65243e-25	0.99999	1.0402e-05	5.54402e-25	0.999984	1.56367e-05	7.47029e-25	0.999999	8.25903e-07	3.1949e-25	0.998174	0.00182601	2.8727e-14	0.999381	0.000618641	1.65885e-14	0.999238	0.000762456	2.23255e-14	0.999871	0.000129101	9.58206e-15
103	0.999958	4.21228e-05	1.62325e-23	0.999994	5.61181e-06	4.51143e-24	0.999991	8.62047e-06	7.17322e-24	1	3.10449e-07	9.79237e-25	0.998198	0.00175141	5.02624e-05	0.999386	0.000599003	1.48039e-05	0.999245	0.000732134	2.32259e-05	0.999871	0.000125213	3.3721e-06
104	0.999997	2.87676e-06	7.07462e-24	1	2.4148e-07	1.3576e-24	1	3.95845e-07	2.25032e-24	1	6.52304e-09	1.57458e-25	0.998381	0.00119119	0.000427715	0.999424	0.000444594	0.000131204	0.999298	0.000503175	0.000198599	0.999876	9.43868e-05	3.0105e-05
105	0.999999	7.42434e-07	1.06296e-24	1	4.56393e-08	1.36489e-25	1	7.83726e-08	2.39787e-25	1	7.10592e-10	8.28967e-27	0.99844	0.00101157	0.000548733	0.999437	0.000391803	0.000171	0.999316	0.000429199	0.000255262	0.999877	8.37276e-05	3.93489e-05
106	0.99996	3.96458e-05	5.03297e-23	0.999995	5.43121e-06	1.29513e-23	0.999992	8.12057e-06	2.13169e-23	1	3.0362e-07	2.69988e-24	0.998901	0.00109865	1.74474e-21	0.999677	0.000323102	9.62387e-22	0.999604	0.000396101	1.30128e-21	0.999953	4.74684e-05	5.27365e-22
107	2.77247e-19	0.506605	0.493395	1.72941e-19	0.529303	0.470697	1.71782e-19	0.539498	0.460502	7.87585e-20	0.56226	0.43774	2.7769e-19	0.50648	0.49352	1.73078e-19	0.529261	0.470739	1.71951e-19	0.539442	0.460558	7.8783e-20	0.562252	0.437748
108	1.3208e-20	0.0137299	0.98627	9.1189e-21	0.0147049	0.985295	9.02066e-21	0.0165909	0.983409	4.59608e-21	0.0176281	0.982372	1.32239e-20	0.0137204	0.98628	9.12487e-21	0.0147016	0.985298	9.02797e-21	0.0165859	0.983414	4.59738e-21	0.0176273	0.982373
109	1.32799e-22	0.00101168	0.998988	9.53032e-23	0.00100278	0.998997	1.01618e-22	0.00135053	0.998649	5.369e-23	0.00131614	0.998684	1.32904e-22	0.00101069	0.998989	9.53526e-23	0.00100246	0.998998	1.01682e-22	0.00134996	0.99865	5.37037e-23	0.00131606	0.998684
110	0.996276	0.00372447	7.80349e-20	2.49913e-20	1	7.659e-20	0.99731	0.00268976	1.2118e-19	1.21926e-20	1	7.96448e-20	0.996272	0.003728	7.79254e-20	2.50102e-20	1	7.65911e-20	0.997308	0.00269162	1.21072e-19	1.21963e-20	1	7.96453e-20
111	1	4.89402e-07	5.18832e-25	3.25288e-24	1	9.969e-24	1	2.47662e-07	5.92871e-25	1.6557e-24	1	1.08154e-23	1	4.90455e-07	5.18556e-25	3.25507e-24	1	9.96831e-24	1	2.48034e-07	5.9273e-25	1.65617e-24	1	1.08153e-23
112	0.870254	0.129746	2.75539e-18	0.890399	0.109601	3.79464e-18	node not present						0.870154	0.129846	2.7518e-18	0.890346	0.109654	3.79201e-18	node not present
