# Supplementary material for: Comprehensive phylogenomic analyses re-write the evolution of parasitism within cynipoid wasps
Source: BMC Evol Biol. 2020 Nov 23;20:155. doi: 10.1186/s12862-020-01716-2 (PMC7686688; doi:10.1186/s12862-020-01716-2)
Supplement: Supplementary file 15 — Additional file 15. Ancestral state reconstructions of cynipoid life histories using a seven-state model. Reconstructions were performed under the ER-model using the rayDISC function in the R-package corHMM. Summarized here are ancestral state probabilities (ranging from 0–1) from 8 variations of analyses on the seven-state model, with states 0 = parasitoid, 1 = inquiline and 2 = galler-Fagaceae, 3 = galler-herbs, 4 = galler-Acer, 5 = galler-Rosaceae, 6 = galler-Acacia. Variations are a-i = Outgroups included, Paraulacini are coded as parasitoids, uncertain taxa coded as parasitoids; a-ii = Outgroups included, Paraulacini are coded as inquilines, uncertain taxa coded as parasitoids; b-i = Outgroups excluded, Paraulacini are coded as parasitoids, uncertain taxa coded as parasitoids; b-ii = Outgroups excluded, Paraulacini are coded as inquilines, uncertain taxa coded as parasitoids; c-i = Outgroups included, Paraulacini are coded as parasitoids, uncertain taxa coded as unknown; c-ii = Outgroups included, Paraulacini are coded as inquilines, uncertain taxa coded as unknowns; d-i = Outgroups excluded, Paraulacini are coded as parasitoids, uncertain taxa coded as unknowns; d-ii = Outgroups excluded, Paraulacini are coded as inquilines, uncertain taxa coded as unknowns. For each node, the state with the highest likelihood has been bolded. Grey shaded fields highlight nodes with conflict or variable support between the variations of analyses. [file 12862_2020_1716_MOESM15_ESM.xlsx]

## Sheet: Additional file 15
Additional files for Blaimer et al: Comprehensive phylogenomic analyses re-write the evolution of parasitism within cynipoid wasps. BMC Evolutionary Biology. Additional file 15. Ancestral state reconstructions of cynipoid life histories. Reconstructions were performed under the ER-model using the rayDISC function in the R-package corHMM. Summarized here are ancestral state probabilities (ranging …
	a-i							a-ii							b-i							b-ii							c-i							c-ii							d-i
Node/state	0	1	2	3	4	5	6	0	1	2	3	4	5	6	0	1	2	3	4	5	6	0	1	2	3	4	5	6	0	1	2	3	4	5	6	0	1	2	3	4	5	6	0	1	2	3	4	5	6
1	0.998912	0.000209134	0.000110195	0.000205139	0.000189013	0.000224333	0.00015048	0.890157	0.0937256	0.00118169	0.00411291	0.00363611	0.00474982	0.0024371	node not present														0.99855	0.000280586	0.000147732	0.000271416	0.000251172	0.000298026	0.000200635	0.885391	0.095722	0.00146091	0.00476076	0.00424825	0.0055293	0.00288771	node not present
2	0.999321	0.000152572	1.20086e-05	0.000146896	0.000123986	0.000174165	6.92423e-05	0.851188	0.132078	0.000442521	0.00461191	0.00393371	0.00551786	0.00222822	0.968769	0.00706312	0.000588649	0.00670928	0.00568833	0.00798572	0.00319597	0.129665	0.775505	0.00241853	0.0262205	0.0223043	0.0312984	0.0125879	0.99909	0.000207178	1.82371e-05	0.000194137	0.000165346	0.000231981	9.34743e-05	0.845757	0.134824	0.000584946	0.00528432	0.00455445	0.00637882	0.00261688	0.963459	0.00838135	0.000787346	0.00772015	0.00661338	0.00927093	0.00376824
3	0.994343	0.00129544	3.85474e-05	0.00124469	0.00103983	0.00148852	0.000550319	0.851001	0.12664	0.000231827	0.00631886	0.00532873	0.0076415	0.00283883	0.964783	0.00812842	0.00025687	0.00769822	0.00645697	0.0092501	0.00342681	0.155929	0.738088	0.00105639	0.030026	0.0252596	0.0362064	0.0134337	0.993419	0.00153122	5.12628e-05	0.00142907	0.00120356	0.0017255	0.000640591	0.845703	0.12868	0.000306368	0.00716841	0.00610264	0.0087666	0.0032734	0.959116	0.00960922	0.000344621	0.00880256	0.00745231	0.0106945	0.00398128
4	0.994274	0.00178006	3.07141e-05	0.00170942	0.00060308	0.000859593	0.000742999	0.855328	0.126201	0.000160637	0.00752339	0.00307516	0.00439783	0.00331402	0.968724	0.00935358	0.000171583	0.00885177	0.00371633	0.00531339	0.00386925	0.181354	0.732951	0.000705758	0.0344968	0.0145447	0.0208046	0.015143	0.993359	0.00209294	4.07179e-05	0.00195129	0.00069958	0.000998065	0.000857925	0.850692	0.128211	0.000212289	0.00850667	0.00352777	0.00505184	0.00379864	0.963722	0.0110359	0.000230323	0.0100951	0.00429523	0.00614971	0.00447188
5	0.0427856	0.487659	0.00039158	0.467983	0.000388268	0.000399288	0.000394238	0.0373161	0.554393	0.000416019	0.406286	0.000506849	0.000564122	0.000517165	0.0419342	0.491383	0.000424582	0.464551	0.000544172	0.000612803	0.000550731	0.00791051	0.841574	0.000143993	0.147891	0.00072833	0.000998087	0.000754091	0.0432509	0.494512	0.000458834	0.460411	0.000449446	0.000462432	0.000456274	0.0376165	0.561681	0.000491447	0.398368	0.000587945	0.00065479	0.000599784	0.0422805	0.499325	0.000505053	0.455893	0.000636013	0.000716719	0.000643681
6	0.00887132	0.10041	0.000148193	0.890125	0.000147512	0.000149779	0.00014874	0.00880837	0.129483	0.000196691	0.860843	0.000217889	0.000231255	0.000220297	0.00920314	0.107017	0.000169377	0.883008	0.000195403	0.000210339	0.000196831	0.00192391	0.19061	0.000166085	0.806339	0.00029834	0.000359395	0.00030417	0.0100167	0.113616	0.000192632	0.875599	0.000190477	0.000193458	0.000192044	0.0099168	0.146282	0.000256639	0.842679	0.000281748	0.000299142	0.000284829	0.010442	0.122223	0.000224865	0.866318	0.000256894	0.000276633	0.00025877
7	8.78185e-06	9.00699e-05	1.03554e-06	0.999897	1.03493e-06	1.03694e-06	1.03602e-06	1.06446e-05	0.000135298	1.74898e-06	0.999847	1.77087e-06	1.78468e-06	1.77336e-06	9.83965e-06	0.000102703	1.26307e-06	0.999882	1.28778e-06	1.30196e-06	1.28913e-06	3.86828e-06	0.000191662	2.11877e-06	0.999796	2.2504e-06	2.31117e-06	2.2562e-06	1.14783e-05	0.000116379	1.53085e-06	0.999866	1.52866e-06	1.53168e-06	1.53025e-06	1.4011e-05	0.000175099	2.59946e-06	0.9998	2.62912e-06	2.64967e-06	2.63276e-06	1.31026e-05	0.000135383	1.92572e-06	0.999844	1.96075e-06	1.98235e-06	1.9628e-06
8	1.72928e-07	8.96508e-07	1.03975e-07	0.999999	1.03969e-07	1.03987e-07	1.03979e-07	2.61672e-07	1.55396e-06	1.6945e-07	0.999998	1.69677e-07	1.6982e-07	1.69703e-07	2.10022e-07	1.09423e-06	1.28359e-07	0.999998	1.28594e-07	1.28729e-07	1.28607e-07	1.75807e-07	2.05104e-06	1.58337e-07	0.999997	1.59651e-07	1.60258e-07	1.59709e-07	2.58441e-07	1.32429e-06	1.57369e-07	0.999998	1.57347e-07	1.57378e-07	1.57363e-07	3.9524e-07	2.30738e-06	2.59783e-07	0.999996	2.60135e-07	2.60379e-07	2.60179e-07	3.23843e-07	1.66702e-06	2.01071e-07	0.999997	2.01456e-07	2.01694e-07	2.01479e-07
9	1.42834e-08	1.47793e-08	1.42362e-08	1	1.42362e-08	1.42362e-08	1.42362e-08	2.25865e-08	2.36155e-08	2.25131e-08	1	2.25132e-08	2.25134e-08	2.25133e-08	1.74904e-08	1.81379e-08	1.74306e-08	1	1.74307e-08	1.74308e-08	1.74307e-08	2.01347e-08	2.15738e-08	2.01213e-08	1	2.01223e-08	2.01227e-08	2.01223e-08	2.12683e-08	2.21003e-08	2.11894e-08	1	2.11893e-08	2.11894e-08	2.11893e-08	3.39542e-08	3.56933e-08	3.3831e-08	1	3.38314e-08	3.38316e-08	3.38314e-08	2.68916e-08	2.80237e-08	2.67881e-08	1	2.67884e-08	2.67886e-08	2.67885e-08
10	9.54913e-08	6.23057e-07	4.52172e-08	0.999999	4.52133e-08	4.52263e-08	4.52203e-08	1.42271e-07	1.08605e-06	7.492e-08	0.999998	7.50858e-08	7.51903e-08	7.51046e-08	1.15661e-07	7.60794e-07	5.60791e-08	0.999999	5.62507e-08	5.63492e-08	5.62601e-08	8.43821e-08	1.4533e-06	7.16291e-08	0.999998	7.25886e-08	7.30315e-08	7.26309e-08	1.42875e-07	9.21099e-07	6.90773e-08	0.999999	6.90611e-08	6.90835e-08	6.90729e-08	2.15196e-07	1.61407e-06	1.16099e-07	0.999998	1.16357e-07	1.16535e-07	1.16388e-07	1.785e-07	1.16014e-06	8.87754e-08	0.999998	8.90567e-08	8.92301e-08	8.90732e-08
11	5.43953e-08	5.95258e-08	5.39064e-08	1	5.39064e-08	5.39065e-08	5.39065e-08	8.62116e-08	9.6898e-08	8.5449e-08	0.999999	8.54508e-08	8.5452e-08	8.54511e-08	6.66844e-08	7.33945e-08	6.60647e-08	1	6.60665e-08	6.60675e-08	6.60666e-08	7.65027e-08	9.14336e-08	7.63636e-08	1	7.6374e-08	7.63789e-08	7.63745e-08	8.12093e-08	8.98459e-08	8.03903e-08	1	8.03901e-08	8.03904e-08	8.03902e-08	1.29997e-07	1.48128e-07	1.28713e-07	0.999999	1.28716e-07	1.28718e-07	1.28717e-07	1.02838e-07	1.14614e-07	1.01762e-07	0.999999	1.01765e-07	1.01767e-07	1.01765e-07
12	2.00583e-09	2.02986e-09	2.00354e-09	1	2.00354e-09	2.00354e-09	2.00354e-09	3.16872e-09	3.21856e-09	3.16516e-09	1	3.16517e-09	3.16517e-09	3.16517e-09	2.45501e-09	2.48639e-09	2.45212e-09	1	2.45212e-09	2.45213e-09	2.45212e-09	2.82953e-09	2.89925e-09	2.82888e-09	1	2.82893e-09	2.82895e-09	2.82893e-09	2.98346e-09	3.02377e-09	2.97964e-09	1	2.97964e-09	2.97964e-09	2.97964e-09	4.75742e-09	4.84163e-09	4.75145e-09	1	4.75147e-09	4.75148e-09	4.75147e-09	3.76986e-09	3.82469e-09	3.76485e-09	1	3.76487e-09	3.76488e-09	3.76487e-09
13	8.76689e-05	0.998898	5.83729e-05	0.000951201	1.56432e-06	1.73313e-06	1.57644e-06	9.4449e-05	0.998807	7.26189e-05	0.00101875	2.23868e-06	2.63167e-06	2.26452e-06	9.42486e-05	0.998796	6.78342e-05	0.001035	2.11406e-06	2.48814e-06	2.12866e-06	1.91214e-05	0.999598	2.39393e-05	0.000351893	2.04744e-06	2.9616e-06	2.10868e-06	0.000106385	0.998686	7.84829e-05	0.00112238	2.14184e-06	2.39744e-06	2.15847e-06	0.000115682	0.998563	9.87664e-05	0.00121241	3.11112e-06	3.7016e-06	3.14712e-06	0.000116198	0.99854	9.3618e-05	0.00124068	2.98045e-06	3.55118e-06	3.00129e-06
14	1.01551e-05	0.999679	0.000202719	0.000105953	6.02852e-07	1.10945e-06	6.04197e-07	1.2617e-05	0.999592	0.000262088	0.000129667	9.39773e-07	1.7515e-06	9.43045e-07	1.16174e-05	0.999629	0.000233817	0.000122304	7.76943e-07	1.45543e-06	7.78661e-07	2.79501e-06	0.999791	0.000159628	4.35968e-05	7.0154e-07	1.42729e-06	7.09049e-07	1.38866e-05	0.999574	0.000268556	0.00014034	9.12226e-07	1.67569e-06	9.14295e-07	1.74345e-05	0.999454	0.000350147	0.000173264	1.43972e-06	2.67858e-06	1.44483e-06	1.62828e-05	0.999496	0.00031723	0.000165905	1.21806e-06	2.27817e-06	1.22084e-06
15	1.94056e-05	0.993785	0.00607063	8.71012e-05	1.26556e-05	1.30135e-05	1.26565e-05	2.55634e-05	0.992698	0.00711562	0.000108285	1.73109e-05	1.78846e-05	1.73132e-05	2.22275e-05	0.993313	0.00651988	0.000100448	1.45668e-05	1.50462e-05	1.4568e-05	1.73541e-05	0.993154	0.00673431	4.61889e-05	1.58747e-05	1.63875e-05	1.588e-05	2.58052e-05	0.992822	0.00698675	0.000115171	1.66361e-05	1.71757e-05	1.66376e-05	3.42384e-05	0.991527	0.00822468	0.000144378	2.29334e-05	2.3809e-05	2.2937e-05	3.02418e-05	0.99218	0.00759444	0.000135988	1.95948e-05	2.03441e-05	1.95968e-05
16	1.11018e-05	0.00530511	0.994639	1.14624e-05	1.10658e-05	1.10677e-05	1.10658e-05	1.51454e-05	0.00620803	0.993716	1.56615e-05	1.50939e-05	1.50975e-05	1.50939e-05	1.27351e-05	0.00568604	0.99425	1.31819e-05	1.26914e-05	1.26941e-05	1.26914e-05	1.39926e-05	0.00597322	0.993957	1.41656e-05	1.39837e-05	1.39868e-05	1.39837e-05	1.4543e-05	0.00608009	0.993847	1.5089e-05	1.4487e-05	1.44903e-05	1.4487e-05	1.99841e-05	0.00714266	0.992757	2.07753e-05	1.99029e-05	1.99091e-05	1.99029e-05	1.70558e-05	0.00659053	0.993324	1.77564e-05	1.69853e-05	1.69902e-05	1.69853e-05
17	5.05104e-07	0.000132127	0.999865	5.1407e-07	5.0421e-07	5.04258e-07	5.0421e-07	8.02515e-07	0.000180148	0.999816	8.1746e-07	8.01024e-07	8.01127e-07	8.01024e-07	6.19741e-07	0.000151508	0.999845	6.31623e-07	6.18577e-07	6.1865e-07	6.18577e-07	7.15054e-07	0.000166938	0.999829	7.1988e-07	7.14806e-07	7.14892e-07	7.14807e-07	7.55082e-07	0.000172911	0.999823	7.70579e-07	7.53492e-07	7.53586e-07	7.53493e-07	1.21207e-06	0.000237418	0.999757	1.23831e-06	1.20937e-06	1.20958e-06	1.20937e-06	9.57231e-07	0.00020267	0.999793	9.7873e-07	9.55067e-07	9.55219e-07	9.55067e-07
18	1.52533e-08	2.4681e-07	1	1.52691e-08	1.52518e-08	1.52518e-08	1.52518e-08	2.45624e-08	3.9243e-07	0.999999	2.45931e-08	2.45594e-08	2.45596e-08	2.45594e-08	1.88208e-08	3.02897e-07	1	1.88431e-08	1.88186e-08	1.88187e-08	1.88186e-08	2.18386e-08	3.5015e-07	1	2.18481e-08	2.18381e-08	2.18382e-08	2.18381e-08	2.30617e-08	3.69094e-07	1	2.30928e-08	2.30585e-08	2.30587e-08	2.30585e-08	3.76002e-08	5.92971e-07	0.999999	3.76619e-08	3.75939e-08	3.75943e-08	3.75939e-08	2.94537e-08	4.68042e-07	0.999999	2.95004e-08	2.9449e-08	2.94493e-08	2.9449e-08
19	1.84685e-10	3.37206e-10	1	1.84696e-10	1.84684e-10	1.84684e-10	1.84684e-10	2.94255e-10	5.76372e-10	1	2.94278e-10	2.94253e-10	2.94253e-10	2.94253e-10	2.26844e-10	4.26968e-10	1	2.2686e-10	2.26843e-10	2.26843e-10	2.26843e-10	2.62358e-10	5.04893e-10	1	2.62365e-10	2.62358e-10	2.62358e-10	2.62358e-10	2.76679e-10	5.36774e-10	1	2.76702e-10	2.76676e-10	2.76676e-10	2.76676e-10	4.45758e-10	9.33283e-10	1	4.45812e-10	4.45752e-10	4.45753e-10	4.45752e-10	3.51314e-10	7.07651e-10	1	3.51352e-10	3.5131e-10	3.5131e-10	3.5131e-10
20	5.14276e-11	5.1458e-11	1	5.14276e-11	5.14276e-11	5.14276e-11	5.14276e-11	8.1588e-11	8.16539e-11	1	8.1588e-11	8.1588e-11	8.1588e-11	8.1588e-11	6.30551e-11	6.30978e-11	1	6.30551e-11	6.30551e-11	6.30551e-11	6.30551e-11	7.28278e-11	7.28822e-11	1	7.28278e-11	7.28278e-11	7.28278e-11	7.28278e-11	7.67623e-11	7.68218e-11	1	7.67623e-11	7.67623e-11	7.67623e-11	7.67623e-11	1.23013e-10	1.23144e-10	1	1.23013e-10	1.23013e-10	1.23013e-10	1.23013e-10	9.72238e-11	9.73121e-11	1	9.72238e-11	9.72237e-11	9.72237e-11	9.72237e-11
21	1.35676e-10	1.35676e-10	1	1.35676e-10	1.35676e-10	1.35676e-10	1.35676e-10	2.14507e-10	2.14508e-10	1	2.14507e-10	2.14507e-10	2.14507e-10	2.14507e-10	1.6611e-10	1.6611e-10	1	1.6611e-10	1.6611e-10	1.6611e-10	1.6611e-10	1.91646e-10	1.91647e-10	1	1.91646e-10	1.91646e-10	1.91646e-10	1.91646e-10	2.01918e-10	2.01918e-10	1	2.01918e-10	2.01918e-10	2.01918e-10	2.01918e-10	3.22285e-10	3.22286e-10	1	3.22285e-10	3.22285e-10	3.22285e-10	3.22285e-10	2.55247e-10	2.55248e-10	1	2.55247e-10	2.55247e-10	2.55247e-10	2.55247e-10
22	3.46347e-10	3.46347e-10	1	3.46347e-10	3.46347e-10	3.46347e-10	3.46347e-10	5.47977e-10	5.47977e-10	1	5.47977e-10	5.47977e-10	5.47977e-10	5.47977e-10	4.24167e-10	4.24167e-10	1	4.24167e-10	4.24167e-10	4.24167e-10	4.24167e-10	4.89486e-10	4.89486e-10	1	4.89486e-10	4.89486e-10	4.89486e-10	4.89486e-10	5.15764e-10	5.15764e-10	1	5.15764e-10	5.15764e-10	5.15764e-10	5.15764e-10	8.2391e-10	8.2391e-10	1	8.2391e-10	8.2391e-10	8.2391e-10	8.2391e-10	6.52247e-10	6.52247e-10	1	6.52247e-10	6.52247e-10	6.52247e-10	6.52247e-10
23	1.30897e-09	1.30897e-09	1	1.30897e-09	1.30897e-09	1.30897e-09	1.30897e-09	2.07303e-09	2.07303e-09	1	2.07303e-09	2.07303e-09	2.07303e-09	2.07303e-09	1.60375e-09	1.60375e-09	1	1.60375e-09	1.60375e-09	1.60375e-09	1.60375e-09	1.85128e-09	1.85128e-09	1	1.85128e-09	1.85128e-09	1.85128e-09	1.85128e-09	1.95089e-09	1.95089e-09	1	1.95089e-09	1.95089e-09	1.95089e-09	1.95089e-09	3.11995e-09	3.11995e-09	1	3.11995e-09	3.11995e-09	3.11995e-09	3.11995e-09	2.46848e-09	2.46848e-09	1	2.46848e-09	2.46848e-09	2.46848e-09	2.46848e-09
24	2.97074e-09	2.97074e-09	1	2.97074e-09	2.97074e-09	2.97074e-09	2.97074e-09	4.70044e-09	4.70044e-09	1	4.70044e-09	4.70044e-09	4.70044e-09	4.70044e-09	3.63831e-09	3.63831e-09	1	3.63831e-09	3.63831e-09	3.63831e-09	3.63831e-09	4.19866e-09	4.19866e-09	1	4.19866e-09	4.19866e-09	4.19866e-09	4.19866e-09	4.42409e-09	4.42409e-09	1	4.42409e-09	4.42409e-09	4.42409e-09	4.42409e-09	7.06757e-09	7.06757e-09	1	7.06757e-09	7.06757e-09	7.06757e-09	7.06757e-09	5.59494e-09	5.59494e-09	1	5.59494e-09	5.59494e-09	5.59494e-09	5.59494e-09
25	2.75892e-09	2.75892e-09	1	2.75892e-09	2.75892e-09	2.75892e-09	2.75892e-09	4.36286e-09	4.36286e-09	1	4.36286e-09	4.36286e-09	4.36286e-09	4.36286e-09	3.37809e-09	3.37809e-09	1	3.37809e-09	3.37809e-09	3.37809e-09	3.37809e-09	3.89768e-09	3.89768e-09	1	3.89768e-09	3.89768e-09	3.89768e-09	3.89768e-09	4.10667e-09	4.10667e-09	1	4.10667e-09	4.10667e-09	4.10667e-09	4.10667e-09	6.55624e-09	6.55624e-09	1	6.55624e-09	6.55624e-09	6.55624e-09	6.55624e-09	5.1919e-09	5.1919e-09	1	5.1919e-09	5.1919e-09	5.1919e-09	5.1919e-09
26	9.69589e-10	9.69589e-10	1	9.69589e-10	9.69589e-10	9.69589e-10	9.69589e-10	1.53213e-09	1.53213e-09	1	1.53213e-09	1.53213e-09	1.53213e-09	1.53213e-09	1.18682e-09	1.18682e-09	1	1.18682e-09	1.18682e-09	1.18682e-09	1.18682e-09	1.36904e-09	1.36904e-09	1	1.36904e-09	1.36904e-09	1.36904e-09	1.36904e-09	1.44232e-09	1.44232e-09	1	1.44232e-09	1.44232e-09	1.44232e-09	1.44232e-09	2.30066e-09	2.30066e-09	1	2.30066e-09	2.30066e-09	2.30066e-09	2.30066e-09	1.82271e-09	1.82271e-09	1	1.82271e-09	1.82271e-09	1.82271e-09	1.82271e-09
27	3.09138e-09	3.09138e-09	1	3.09138e-09	3.09138e-09	3.09138e-09	3.09138e-09	4.88256e-09	4.88256e-09	1	4.88256e-09	4.88256e-09	4.88256e-09	4.88256e-09	3.78319e-09	3.78319e-09	1	3.78319e-09	3.78319e-09	3.78319e-09	3.78319e-09	4.36337e-09	4.36337e-09	1	4.36337e-09	4.36337e-09	4.36337e-09	4.36337e-09	4.59666e-09	4.59666e-09	1	4.59666e-09	4.59666e-09	4.59666e-09	4.59666e-09	7.32793e-09	7.32793e-09	1	7.32793e-09	7.32793e-09	7.32793e-09	7.32793e-09	5.80733e-09	5.80733e-09	1	5.80733e-09	5.80733e-09	5.80733e-09	5.80733e-09
28	9.71499e-10	9.71499e-10	1	9.71499e-10	9.71499e-10	9.71499e-10	9.71499e-10	1.53855e-09	1.53855e-09	1	1.53855e-09	1.53855e-09	1.53855e-09	1.53855e-09	1.19027e-09	1.19027e-09	1	1.19027e-09	1.19027e-09	1.19027e-09	1.19027e-09	1.37398e-09	1.37398e-09	1	1.37398e-09	1.37398e-09	1.37398e-09	1.37398e-09	1.44791e-09	1.44791e-09	1	1.44791e-09	1.44791e-09	1.44791e-09	1.44791e-09	2.31552e-09	2.31552e-09	1	2.31552e-09	2.31552e-09	2.31552e-09	2.31552e-09	1.83204e-09	1.83204e-09	1	1.83204e-09	1.83204e-09	1.83204e-09	1.83204e-09
29	2.33421e-09	2.33421e-09	1	2.33421e-09	2.33421e-09	2.33421e-09	2.33421e-09	3.6886e-09	3.6886e-09	1	3.6886e-09	3.6886e-09	3.6886e-09	3.6886e-09	2.8572e-09	2.8572e-09	1	2.8572e-09	2.8572e-09	2.8572e-09	2.8572e-09	3.29592e-09	3.29592e-09	1	3.29592e-09	3.29592e-09	3.29592e-09	3.29592e-09	3.47236e-09	3.47236e-09	1	3.47236e-09	3.47236e-09	3.47236e-09	3.47236e-09	5.53895e-09	5.53895e-09	1	5.53895e-09	5.53895e-09	5.53895e-09	5.53895e-09	4.38819e-09	4.38819e-09	1	4.38819e-09	4.38819e-09	4.38819e-09	4.38819e-09
30	6.19528e-09	6.19528e-09	1	6.19528e-09	6.19528e-09	6.19528e-09	6.19528e-09	9.77764e-09	9.77764e-09	1	9.77764e-09	9.77764e-09	9.77764e-09	9.77764e-09	7.57933e-09	7.57933e-09	1	7.57933e-09	7.57933e-09	7.57933e-09	7.57933e-09	8.73963e-09	8.73963e-09	1	8.73963e-09	8.73963e-09	8.73963e-09	8.73963e-09	9.20608e-09	9.20608e-09	1	9.20608e-09	9.20608e-09	9.20608e-09	9.20608e-09	1.46634e-08	1.46634e-08	1	1.46634e-08	1.46634e-08	1.46634e-08	1.46634e-08	1.16259e-08	1.16259e-08	1	1.16259e-08	1.16259e-08	1.16259e-08	1.16259e-08
31	3.97946e-09	3.97946e-09	1	3.97946e-09	3.97946e-09	3.97946e-09	3.97946e-09	6.30351e-09	6.30351e-09	1	6.30351e-09	6.30351e-09	6.30351e-09	6.30351e-09	4.87601e-09	4.87601e-09	1	4.87601e-09	4.87601e-09	4.87601e-09	4.87601e-09	5.62897e-09	5.62897e-09	1	5.62897e-09	5.62897e-09	5.62897e-09	5.62897e-09	5.93198e-09	5.93198e-09	1	5.93198e-09	5.93198e-09	5.93198e-09	5.93198e-09	9.48879e-09	9.48879e-09	1	9.48879e-09	9.48879e-09	9.48879e-09	9.48879e-09	7.5066e-09	7.5066e-09	1	7.5066e-09	7.5066e-09	7.5066e-09	7.5066e-09
32	7.3964e-09	7.3964e-09	1	7.3964e-09	7.3964e-09	7.3964e-09	7.3964e-09	1.17028e-08	1.17028e-08	1	1.17028e-08	1.17028e-08	1.17028e-08	1.17028e-08	9.05847e-09	9.05847e-09	1	9.05847e-09	9.05847e-09	9.05847e-09	9.05847e-09	1.04536e-08	1.04536e-08	1	1.04536e-08	1.04536e-08	1.04536e-08	1.04536e-08	1.10148e-08	1.10148e-08	1	1.10148e-08	1.10148e-08	1.10148e-08	1.10148e-08	1.75962e-08	1.75962e-08	1	1.75962e-08	1.75962e-08	1.75962e-08	1.75962e-08	1.39299e-08	1.39299e-08	1	1.39299e-08	1.39299e-08	1.39299e-08	1.39299e-08
33	7.03187e-08	7.03187e-08	1	7.03187e-08	7.03187e-08	7.03187e-08	7.03187e-08	1.11274e-07	1.11274e-07	0.999999	1.11274e-07	1.11274e-07	1.11274e-07	1.11274e-07	8.61245e-08	8.61245e-08	0.999999	8.61245e-08	8.61245e-08	8.61245e-08	8.61245e-08	9.93923e-08	9.93923e-08	0.999999	9.93923e-08	9.93923e-08	9.93923e-08	9.93923e-08	1.0473e-07	1.0473e-07	0.999999	1.0473e-07	1.0473e-07	1.0473e-07	1.0473e-07	1.67328e-07	1.67328e-07	0.999999	1.67328e-07	1.67328e-07	1.67328e-07	1.67328e-07	1.32455e-07	1.32455e-07	0.999999	1.32455e-07	1.32455e-07	1.32455e-07	1.32455e-07
34	8.32149e-08	8.32149e-08	1	8.32149e-08	8.32149e-08	8.32149e-08	8.32149e-08	1.31746e-07	1.31746e-07	0.999999	1.31746e-07	1.31746e-07	1.31746e-07	1.31746e-07	1.01941e-07	1.01941e-07	0.999999	1.01941e-07	1.01941e-07	1.01941e-07	1.01941e-07	1.17663e-07	1.17663e-07	0.999999	1.17663e-07	1.17663e-07	1.17663e-07	1.17663e-07	1.23989e-07	1.23989e-07	0.999999	1.23989e-07	1.23989e-07	1.23989e-07	1.23989e-07	1.98212e-07	1.98212e-07	0.999999	1.98212e-07	1.98212e-07	1.98212e-07	1.98212e-07	1.56856e-07	1.56856e-07	0.999999	1.56856e-07	1.56856e-07	1.56856e-07	1.56856e-07
35	1.34531e-08	1.34531e-08	1	1.34531e-08	1.34531e-08	1.34531e-08	1.34531e-08	2.12866e-08	2.12867e-08	1	2.12866e-08	2.12866e-08	2.12866e-08	2.12866e-08	1.64764e-08	1.64764e-08	1	1.64764e-08	1.64764e-08	1.64764e-08	1.64764e-08	1.90141e-08	1.90141e-08	1	1.90141e-08	1.90141e-08	1.90141e-08	1.90141e-08	2.00351e-08	2.00351e-08	1	2.00351e-08	2.00351e-08	2.00351e-08	2.00351e-08	3.20072e-08	3.20072e-08	1	3.20072e-08	3.20072e-08	3.20072e-08	3.20072e-08	2.53378e-08	2.53378e-08	1	2.53378e-08	2.53378e-08	2.53378e-08	2.53378e-08
36	1.95083e-08	1.95083e-08	1	1.95083e-08	1.95083e-08	1.95083e-08	1.95083e-08	3.08572e-08	3.08572e-08	1	3.08572e-08	3.08572e-08	3.08572e-08	3.08572e-08	2.3889e-08	2.3889e-08	1	2.3889e-08	2.3889e-08	2.3889e-08	2.3889e-08	2.75654e-08	2.75654e-08	1	2.75654e-08	2.75654e-08	2.75654e-08	2.75654e-08	2.90443e-08	2.90443e-08	1	2.90443e-08	2.90443e-08	2.90443e-08	2.90443e-08	4.63818e-08	4.63818e-08	1	4.63818e-08	4.63818e-08	4.63818e-08	4.63818e-08	3.67245e-08	3.67245e-08	1	3.67245e-08	3.67245e-08	3.67245e-08	3.67245e-08
37	1.76962e-08	1.76962e-08	1	1.76962e-08	1.76962e-08	1.76962e-08	1.76962e-08	2.79795e-08	2.79795e-08	1	2.79795e-08	2.79795e-08	2.79795e-08	2.79795e-08	2.16662e-08	2.16662e-08	1	2.16662e-08	2.16662e-08	2.16662e-08	2.16662e-08	2.49973e-08	2.49973e-08	1	2.49973e-08	2.49973e-08	2.49973e-08	2.49973e-08	2.63372e-08	2.63372e-08	1	2.63372e-08	2.63372e-08	2.63372e-08	2.63372e-08	4.20388e-08	4.20388e-08	1	4.20388e-08	4.20388e-08	4.20388e-08	4.20388e-08	3.32939e-08	3.32939e-08	1	3.32939e-08	3.32939e-08	3.32939e-08	3.32939e-08
38	5.64285e-09	5.64285e-09	1	5.64285e-09	5.64285e-09	5.64285e-09	5.64285e-09	8.90885e-09	8.90885e-09	1	8.90885e-09	8.90885e-09	8.90885e-09	8.90885e-09	6.90449e-09	6.90449e-09	1	6.90449e-09	6.90449e-09	6.90449e-09	6.90449e-09	7.96236e-09	7.96236e-09	1	7.96236e-09	7.96236e-09	7.96236e-09	7.96236e-09	8.38767e-09	8.38767e-09	1	8.38767e-09	8.38767e-09	8.38767e-09	8.38767e-09	1.33653e-08	1.33653e-08	1	1.33653e-08	1.33653e-08	1.33653e-08	1.33653e-08	1.05944e-08	1.05944e-08	1	1.05944e-08	1.05944e-08	1.05944e-08	1.05944e-08
39	1.84173e-09	1.84236e-09	1	1.84173e-09	1.84173e-09	1.84173e-09	1.84173e-09	2.91545e-09	2.91681e-09	1	2.91545e-09	2.91545e-09	2.91545e-09	2.91545e-09	2.25602e-09	2.25691e-09	1	2.25602e-09	2.25602e-09	2.25602e-09	2.25602e-09	2.60388e-09	2.60501e-09	1	2.60388e-09	2.60388e-09	2.60388e-09	2.60388e-09	2.74385e-09	2.74508e-09	1	2.74385e-09	2.74385e-09	2.74385e-09	2.74385e-09	4.38618e-09	4.38889e-09	1	4.38618e-09	4.38618e-09	4.38618e-09	4.38618e-09	3.47105e-09	3.47287e-09	1	3.47105e-09	3.47105e-09	3.47105e-09	3.47105e-09
40	8.85932e-10	8.85937e-10	1	8.85932e-10	8.85932e-10	8.85932e-10	8.85932e-10	1.44655e-09	1.44656e-09	1	1.44655e-09	1.44655e-09	1.44655e-09	1.44655e-09	1.09963e-09	1.09964e-09	1	1.09963e-09	1.09963e-09	1.09963e-09	1.09963e-09	1.28167e-09	1.28168e-09	1	1.28167e-09	1.28167e-09	1.28167e-09	1.28167e-09	1.35553e-09	1.35554e-09	1	1.35553e-09	1.35553e-09	1.35553e-09	1.35553e-09	2.24494e-09	2.24497e-09	1	2.24494e-09	2.24494e-09	2.24494e-09	2.24494e-09	1.74448e-09	1.74449e-09	1	1.74448e-09	1.74448e-09	1.74448e-09	1.74448e-09
41	1.62887e-08	1.62887e-08	1	1.62887e-08	1.62887e-08	1.62887e-08	1.62887e-08	2.58496e-08	2.58496e-08	1	2.58496e-08	2.58496e-08	2.58496e-08	2.58496e-08	1.99742e-08	1.99742e-08	1	1.99742e-08	1.99742e-08	1.99742e-08	1.99742e-08	2.30722e-08	2.30722e-08	1	2.30722e-08	2.30722e-08	2.30722e-08	2.30722e-08	2.43196e-08	2.43196e-08	1	2.43196e-08	2.43196e-08	2.43196e-08	2.43196e-08	3.89862e-08	3.89862e-08	1	3.89862e-08	3.89862e-08	3.89862e-08	3.89862e-08	3.08074e-08	3.08074e-08	1	3.08074e-08	3.08074e-08	3.08074e-08	3.08074e-08
42	4.86865e-07	2.24906e-05	0.999975	4.88364e-07	4.86715e-07	4.86723e-07	4.86715e-07	7.73163e-07	3.06993e-05	0.999965	7.75657e-07	7.72915e-07	7.72932e-07	7.72915e-07	5.97202e-07	2.58018e-05	0.999971	5.99187e-07	5.97008e-07	5.9702e-07	5.97008e-07	6.89823e-07	2.84397e-05	0.999968	6.90629e-07	6.89782e-07	6.89796e-07	6.89782e-07	7.2736e-07	2.94613e-05	0.999967	7.29947e-07	7.27095e-07	7.2711e-07	7.27095e-07	1.16692e-06	4.05067e-05	0.999954	1.17129e-06	1.16647e-06	1.1665e-06	1.16647e-06	9.21758e-07	3.4554e-05	0.999961	9.25342e-07	9.21397e-07	9.21422e-07	9.21397e-07
43	4.57626e-07	0.999936	1.5436e-06	9.97881e-07	4.03756e-07	6.00323e-05	4.03764e-07	7.19873e-07	0.999912	2.35301e-06	1.48613e-06	6.43429e-07	8.20887e-05	6.43451e-07	5.62295e-07	0.999926	1.90083e-06	1.22907e-06	4.96993e-07	6.90713e-05	4.97003e-07	5.75817e-07	0.999921	1.56558e-06	8.33315e-07	5.62606e-07	7.45872e-05	5.62653e-07	6.9031e-07	0.999915	2.32503e-06	1.50201e-06	6.07028e-07	7.90165e-05	6.07041e-07	1.09751e-06	0.999882	3.58293e-06	2.26158e-06	9.78026e-07	0.000108888	9.78064e-07	8.77207e-07	0.9999	2.96174e-06	1.91358e-06	7.7286e-07	9.30351e-05	7.7288e-07
44	3.78322e-08	1	3.89964e-08	3.84114e-08	3.77745e-08	1.01698e-07	3.77745e-08	6.00614e-08	1	6.20952e-08	6.10156e-08	5.99662e-08	1.61391e-07	5.99662e-08	4.64051e-08	1	4.79383e-08	4.71689e-08	4.63303e-08	1.2488e-07	4.63303e-08	5.35008e-08	1	5.46888e-08	5.38099e-08	5.34849e-08	1.42336e-07	5.3485e-08	5.65222e-08	1	5.85181e-08	5.75132e-08	5.64205e-08	1.52155e-07	5.64205e-08	9.06573e-08	0.999999	9.41918e-08	9.23127e-08	9.04873e-08	2.43948e-07	9.04874e-08	7.1631e-08	0.999999	7.43785e-08	7.2997e-08	7.14935e-08	1.93099e-07	7.14935e-08
45	6.53618e-06	0.998573	7.2879e-06	6.91015e-06	6.49889e-06	0.001393	6.49889e-06	8.93815e-06	0.99832	1.00685e-05	9.46849e-06	8.88525e-06	0.00163363	8.88526e-06	7.50679e-06	0.998467	8.43328e-06	7.96832e-06	7.46159e-06	0.00149456	7.4616e-06	8.22681e-06	0.998389	8.91186e-06	8.40503e-06	8.21766e-06	0.00156907	8.21769e-06	8.58443e-06	0.998356	9.71585e-06	9.14622e-06	8.52679e-06	0.00159981	8.5268e-06	1.18303e-05	0.998054	1.35502e-05	1.26358e-05	1.17476e-05	0.00188444	1.17476e-05	1.00844e-05	0.998211	1.1527e-05	1.08017e-05	1.00122e-05	0.00173665	1.00122e-05
46	6.55795e-06	0.00140566	6.559e-06	6.55847e-06	6.55789e-06	0.998562	6.55789e-06	8.89174e-06	0.0016348	8.89358e-06	8.89261e-06	8.89166e-06	0.998321	8.89166e-06	7.50225e-06	0.00150269	7.50364e-06	7.50295e-06	7.50219e-06	0.99846	7.50219e-06	8.25017e-06	0.00157522	8.25124e-06	8.25044e-06	8.25015e-06	0.998384	8.25015e-06	8.54148e-06	0.00160255	8.54329e-06	8.54238e-06	8.54139e-06	0.998355	8.54139e-06	1.16527e-05	0.00186914	1.16559e-05	1.16542e-05	1.16526e-05	0.998073	1.16526e-05	9.98067e-06	0.00173112	9.98315e-06	9.9819e-06	9.98054e-06	0.998219	9.98054e-06
47	2.23179e-08	0.999999	2.26839e-08	2.25e-08	2.22997e-08	6.97315e-07	2.22997e-08	3.53433e-08	0.999999	3.59823e-08	3.56431e-08	3.53134e-08	9.53775e-07	3.53134e-08	2.73451e-08	0.999999	2.78269e-08	2.75851e-08	2.73216e-08	8.00762e-07	2.73216e-08	3.15287e-08	0.999999	3.1902e-08	3.16258e-08	3.15237e-08	8.82068e-07	3.15237e-08	3.32676e-08	0.999999	3.38947e-08	3.3579e-08	3.32357e-08	9.15234e-07	3.32357e-08	5.32031e-08	0.999998	5.43129e-08	5.37229e-08	5.31498e-08	1.26153e-06	5.31498e-08	4.20981e-08	0.999999	4.29611e-08	4.25271e-08	4.20549e-08	1.07492e-06	4.20549e-08
48	1.53976e-05	0.999808	1.03377e-05	0.000164544	5.25897e-07	5.55053e-07	5.27991e-07	1.89877e-05	0.999763	1.4688e-05	0.000201037	8.26034e-07	9.03437e-07	8.31124e-07	1.75725e-05	0.999778	1.2736e-05	0.000189825	7.02511e-07	7.71007e-07	7.05185e-07	3.87394e-06	0.999922	4.79295e-06	6.73499e-05	6.17099e-07	7.91473e-07	6.28781e-07	2.09833e-05	0.999743	1.55814e-05	0.000217685	8.01298e-07	8.50784e-07	8.04517e-07	2.61275e-05	0.999679	2.23931e-05	0.000268246	1.27579e-06	1.40614e-06	1.28373e-06	2.45306e-05	0.999695	1.98596e-05	0.000257142	1.11013e-06	1.22819e-06	1.11444e-06
49	1.35575e-07	0.999999	1.28308e-07	3.49794e-07	1.14215e-07	1.14257e-07	1.14218e-07	2.12158e-07	0.999999	2.04973e-07	5.16371e-07	1.81809e-07	1.81938e-07	1.81817e-07	1.66407e-07	0.999999	1.5898e-07	4.30933e-07	1.405e-07	1.40605e-07	1.40504e-07	1.64866e-07	0.999999	1.66346e-07	2.67062e-07	1.59623e-07	1.59904e-07	1.59642e-07	2.04498e-07	0.999999	1.9565e-07	5.26695e-07	1.7144e-07	1.71521e-07	1.71445e-07	3.23367e-07	0.999998	3.1623e-07	7.86135e-07	2.75868e-07	2.76117e-07	2.75883e-07	2.59543e-07	0.999998	2.51276e-07	6.71216e-07	2.18093e-07	2.18302e-07	2.18101e-07
50	1.72322e-08	1	1.71782e-08	1.88235e-08	1.70735e-08	1.70738e-08	1.70736e-08	2.75798e-08	1	2.75174e-08	3.02207e-08	2.73163e-08	2.73174e-08	2.73164e-08	2.1217e-08	1	2.11579e-08	2.33219e-08	2.10109e-08	2.10117e-08	2.10109e-08	2.43489e-08	1	2.43613e-08	2.52027e-08	2.43051e-08	2.43074e-08	2.43052e-08	2.59557e-08	1	2.58805e-08	2.86957e-08	2.56746e-08	2.56753e-08	2.56746e-08	4.20298e-08	1	4.19586e-08	4.66459e-08	4.1556e-08	4.15585e-08	4.15562e-08	3.30616e-08	1	3.29855e-08	3.68537e-08	3.26798e-08	3.26818e-08	3.26799e-08
51	4.62181e-08	1	4.62171e-08	4.62484e-08	4.62151e-08	4.62151e-08	4.62151e-08	7.32279e-08	1	7.32266e-08	7.32866e-08	7.32221e-08	7.32221e-08	7.32221e-08	5.66367e-08	1	5.66355e-08	5.66797e-08	5.66325e-08	5.66325e-08	5.66325e-08	6.53829e-08	1	6.53831e-08	6.54011e-08	6.53819e-08	6.5382e-08	6.53819e-08	6.89103e-08	1	6.89086e-08	6.89699e-08	6.89042e-08	6.89042e-08	6.89042e-08	1.10263e-07	0.999999	1.10261e-07	1.1038e-07	1.10251e-07	1.10251e-07	1.10251e-07	8.72155e-08	0.999999	8.72137e-08	8.73046e-08	8.72065e-08	8.72066e-08	8.72065e-08
52	0.995762	0.00116857	2.61044e-05	0.00112244	0.000399906	0.000567431	0.000953829	0.900002	0.0825849	0.000225821	0.00503689	0.00213027	0.00299454	0.00702532	0.977354	0.0061339	0.00013594	0.0058061	0.00245148	0.00349473	0.00462378	0.435943	0.479514	0.00110745	0.0231846	0.010149	0.0142388	0.0358634	0.995085	0.00137546	3.45651e-05	0.00128291	0.000465056	0.000660082	0.00109734	0.896573	0.0839671	0.000281657	0.00570453	0.00244932	0.00344576	0.00757851	0.973724	0.00724485	0.00018247	0.00662994	0.00283923	0.00405129	0.00532823
53	0.99994	1.65046e-05	5.6599e-07	1.5861e-05	5.78093e-06	8.11807e-06	1.35087e-05	0.998341	0.00135292	8.03027e-06	8.6593e-05	3.91291e-05	5.32424e-05	0.000119063	0.999656	9.26234e-05	2.9252e-06	8.77212e-05	3.75536e-05	5.31551e-05	7.00399e-05	0.991006	0.00755459	3.961e-05	0.000386405	0.000181638	0.000245883	0.000585569	0.99992	2.23163e-05	8.58083e-07	2.08352e-05	7.74719e-06	1.08682e-05	1.78656e-05	0.998019	0.00158501	1.1235e-05	0.000113217	5.19997e-05	7.07385e-05	0.000148458	0.999536	0.000127081	4.55069e-06	0.000116413	5.06449e-05	7.16738e-05	9.38284e-05
54	1	1.80999e-09	2.25053e-10	1.74599e-09	7.43628e-10	9.76034e-10	1.51208e-09	1	1.57193e-07	1.46851e-09	1.05653e-08	5.06944e-09	6.70361e-09	1.4325e-08	1	1.0098e-08	5.58005e-10	9.57665e-09	4.24097e-09	5.9003e-09	7.69612e-09	0.999999	8.44245e-07	6.07592e-09	4.47551e-08	2.19168e-08	2.90822e-08	6.69685e-08	1	1.79407e-08	2.25556e-09	1.68581e-08	7.29124e-09	9.57256e-09	1.46874e-08	0.999998	1.40907e-06	1.54691e-08	1.05775e-07	5.15668e-08	6.81603e-08	1.36982e-07	1	1.04765e-07	6.22808e-09	9.61854e-08	4.32961e-08	6.02072e-08	7.80235e-08
55	1	7.986e-11	7.85951e-11	7.9809e-11	7.9009e-11	7.91945e-11	7.96223e-11	1	2.7054e-10	1.25414e-10	1.33892e-10	1.2877e-10	1.30293e-10	1.37396e-10	1	1.04644e-10	9.64913e-11	1.04199e-10	9.96389e-11	1.01057e-10	1.02592e-10	1	8.68389e-10	1.16533e-10	1.51229e-10	1.30743e-10	1.3717e-10	1.71155e-10	1	1.58613e-10	1.4155e-10	1.57435e-10	1.47028e-10	1.4951e-10	1.55074e-10	1	2.07798e-09	2.49719e-10	3.68191e-10	2.97075e-10	3.18844e-10	4.09131e-10	1	3.03546e-10	1.85873e-10	2.933e-10	2.3014e-10	2.50335e-10	2.71611e-10
56	1	6.46343e-10	6.46336e-10	6.46343e-10	6.46338e-10	6.46339e-10	6.46342e-10	1	1.02711e-09	1.02612e-09	1.02618e-09	1.02614e-09	1.02615e-09	1.0262e-09	1	7.9275e-10	7.92699e-10	7.92747e-10	7.92718e-10	7.92727e-10	7.92737e-10	1	9.20752e-10	9.15799e-10	9.16027e-10	9.15892e-10	9.15935e-10	9.16158e-10	1	1.0112e-09	1.01108e-09	1.01119e-09	1.01111e-09	1.01113e-09	1.01117e-09	1	1.64951e-09	1.6343e-09	1.63528e-09	1.63469e-09	1.63487e-09	1.63562e-09	1	1.28678e-09	1.28588e-09	1.2867e-09	1.28622e-09	1.28638e-09	1.28654e-09
57	1	3.20089e-09	3.20089e-09	3.20089e-09	3.20089e-09	3.20089e-09	3.20089e-09	1	5.08799e-09	5.08797e-09	5.08797e-09	5.08797e-09	5.08797e-09	5.08797e-09	1	3.9278e-09	3.9278e-09	3.9278e-09	3.9278e-09	3.9278e-09	3.9278e-09	1	4.53943e-09	4.53936e-09	4.53936e-09	4.53936e-09	4.53936e-09	4.53936e-09	1	2.04144e-08	2.04143e-08	2.04144e-08	2.04143e-08	2.04144e-08	2.04144e-08	1	3.26211e-08	3.26201e-08	3.26202e-08	3.26201e-08	3.26201e-08	3.26202e-08	1	2.58201e-08	2.582e-08	2.58201e-08	2.58201e-08	2.58201e-08	2.58201e-08
58	1	4.43113e-08	4.43113e-08	4.43113e-08	4.43113e-08	4.43113e-08	4.43113e-08	1	7.0242e-08	7.0242e-08	7.0242e-08	7.0242e-08	7.0242e-08	7.0242e-08	1	5.43113e-08	5.43113e-08	5.43113e-08	5.43113e-08	5.43113e-08	5.43113e-08	1	6.27129e-08	6.27129e-08	6.27129e-08	6.27129e-08	6.27129e-08	6.27129e-08	1	6.61204e-08	6.61204e-08	6.61204e-08	6.61204e-08	6.61204e-08	6.61204e-08	0.999999	1.0587e-07	1.0587e-07	1.0587e-07	1.0587e-07	1.0587e-07	1.0587e-07	0.999999	8.37108e-08	8.37108e-08	8.37108e-08	8.37108e-08	8.37108e-08	8.37108e-08
59	0.999999	9.77447e-08	9.77447e-08	9.77447e-08	9.77447e-08	9.77447e-08	9.77447e-08	0.999999	1.55093e-07	1.55093e-07	1.55093e-07	1.55093e-07	1.55093e-07	1.55093e-07	0.999999	1.19853e-07	1.19853e-07	1.19853e-07	1.19853e-07	1.19853e-07	1.19853e-07	0.999999	1.38435e-07	1.38435e-07	1.38435e-07	1.38435e-07	1.38435e-07	1.38435e-07	0.999999	1.45917e-07	1.45917e-07	1.45917e-07	1.45917e-07	1.45917e-07	1.45917e-07	0.999999	2.33871e-07	2.33871e-07	2.33871e-07	2.33871e-07	2.33871e-07	2.33871e-07	0.999999	1.84827e-07	1.84827e-07	1.84827e-07	1.84827e-07	1.84827e-07	1.84827e-07
60	1	4.90927e-09	4.90927e-09	4.90927e-09	4.90927e-09	4.90927e-09	4.90927e-09	1	7.87076e-09	7.87076e-09	7.87076e-09	7.87076e-09	7.87076e-09	7.87076e-09	1	6.04608e-09	6.04608e-09	6.04608e-09	6.04608e-09	6.04608e-09	6.04608e-09	1	7.00644e-09	7.00644e-09	7.00644e-09	7.00644e-09	7.00644e-09	7.00644e-09	1	7.39425e-09	7.39425e-09	7.39425e-09	7.39425e-09	7.39425e-09	7.39425e-09	1	1.19959e-08	1.19959e-08	1.19959e-08	1.19959e-08	1.19959e-08	1.19959e-08	1	9.42081e-09	9.42081e-09	9.42081e-09	9.42081e-09	9.42081e-09	9.42081e-09
61	1	2.19772e-08	2.19772e-08	2.19772e-08	2.19772e-08	2.19772e-08	2.19772e-08	1	3.48674e-08	3.48674e-08	3.48674e-08	3.48674e-08	3.48674e-08	3.48674e-08	1	2.69466e-08	2.69466e-08	2.69466e-08	2.69466e-08	2.69466e-08	2.69466e-08	1	3.11233e-08	3.11233e-08	3.11233e-08	3.11233e-08	3.11233e-08	3.11233e-08	1	3.28049e-08	3.28049e-08	3.28049e-08	3.28049e-08	3.28049e-08	3.28049e-08	1	5.25727e-08	5.25727e-08	5.25727e-08	5.25727e-08	5.25727e-08	5.25727e-08	1	4.15501e-08	4.15501e-08	4.15501e-08	4.15501e-08	4.15501e-08	4.15501e-08
62	1	1.3051e-08	1.3051e-08	1.3051e-08	1.3051e-08	1.3051e-08	1.3051e-08	1	2.06805e-08	2.06805e-08	2.06805e-08	2.06805e-08	2.06805e-08	2.06805e-08	1	1.59938e-08	1.59938e-08	1.59938e-08	1.59938e-08	1.59938e-08	1.59938e-08	1	1.84657e-08	1.84657e-08	1.84657e-08	1.84657e-08	1.84657e-08	1.84657e-08	1	1.94606e-08	1.94606e-08	1.94606e-08	1.94606e-08	1.94606e-08	1.94606e-08	1	3.11424e-08	3.11424e-08	3.11424e-08	3.11424e-08	3.11424e-08	3.11424e-08	1	2.46314e-08	2.46314e-08	2.46314e-08	2.46314e-08	2.46314e-08	2.46314e-08
63	1	6.62801e-09	6.62801e-09	6.62801e-09	6.62801e-09	6.62801e-09	6.62801e-09	1	1.05149e-08	1.05149e-08	1.05149e-08	1.05149e-08	1.05149e-08	1.05149e-08	1	8.12653e-09	8.12653e-09	8.12653e-09	8.12653e-09	8.12653e-09	8.12653e-09	1	9.38598e-09	9.38598e-09	9.38598e-09	9.38598e-09	9.38598e-09	9.38598e-09	1	9.89305e-09	9.89305e-09	9.89305e-09	9.89305e-09	9.89305e-09	9.89305e-09	1	1.58532e-08	1.58532e-08	1.58532e-08	1.58532e-08	1.58532e-08	1.58532e-08	1	1.25299e-08	1.25299e-08	1.25299e-08	1.25299e-08	1.25299e-08	1.25299e-08
64	1	2.13045e-08	2.13045e-08	2.13045e-08	2.13045e-08	2.13045e-08	2.13045e-08	1	3.36894e-08	3.36894e-08	3.36894e-08	3.36894e-08	3.36894e-08	3.36894e-08	1	2.60856e-08	2.60856e-08	2.60856e-08	2.60856e-08	2.60856e-08	2.60856e-08	1	3.00976e-08	3.00976e-08	3.00976e-08	3.00976e-08	3.00976e-08	3.00976e-08	1	3.17113e-08	3.17113e-08	3.17113e-08	3.17113e-08	3.17113e-08	3.17113e-08	1	5.06247e-08	5.06247e-08	5.06247e-08	5.06247e-08	5.06247e-08	5.06247e-08	1	4.00906e-08	4.00906e-08	4.00906e-08	4.00906e-08	4.00906e-08	4.00906e-08
65	0.999999	1.24703e-07	1.24703e-07	1.24703e-07	1.24703e-07	1.24703e-07	1.24703e-07	0.999999	1.97561e-07	1.97561e-07	1.97561e-07	1.97561e-07	1.97561e-07	1.97561e-07	0.999999	1.52808e-07	1.52808e-07	1.52808e-07	1.52808e-07	1.52808e-07	1.52808e-07	0.999999	1.76413e-07	1.76413e-07	1.76413e-07	1.76413e-07	1.76413e-07	1.76413e-07	0.999999	1.85913e-07	1.85913e-07	1.85913e-07	1.85913e-07	1.85913e-07	1.85913e-07	0.999998	2.97437e-07	2.97437e-07	2.97437e-07	2.97437e-07	2.97437e-07	2.97437e-07	0.999999	2.35283e-07	2.35283e-07	2.35283e-07	2.35283e-07	2.35283e-07	2.35283e-07
66	1	2.10099e-08	2.10099e-08	2.10099e-08	2.10099e-08	2.10099e-08	2.10099e-08	1	3.38641e-08	3.38641e-08	3.38641e-08	3.38641e-08	3.38641e-08	3.38641e-08	1	2.59336e-08	2.59336e-08	2.59336e-08	2.59336e-08	2.59336e-08	2.59336e-08	1	3.01037e-08	3.01037e-08	3.01037e-08	3.01037e-08	3.01037e-08	3.01037e-08	1	3.17903e-08	3.17903e-08	3.17903e-08	3.17903e-08	3.17903e-08	3.17903e-08	1	5.18936e-08	5.18936e-08	5.18936e-08	5.18936e-08	5.18936e-08	5.18936e-08	1	4.06241e-08	4.06241e-08	4.06241e-08	4.06241e-08	4.06241e-08	4.06241e-08
67	1	4.89592e-08	4.89592e-08	4.89592e-08	4.89592e-08	4.89592e-08	4.89592e-08	1	7.8242e-08	7.8242e-08	7.8242e-08	7.8242e-08	7.8242e-08	7.8242e-08	1	6.02144e-08	6.02144e-08	6.02144e-08	6.02144e-08	6.02144e-08	6.02144e-08	1	6.97081e-08	6.97081e-08	6.97081e-08	6.97081e-08	6.97081e-08	6.97081e-08	1	7.35384e-08	7.35384e-08	7.35384e-08	7.35384e-08	7.35384e-08	7.35384e-08	0.999999	1.18859e-07	1.18859e-07	1.18859e-07	1.18859e-07	1.18859e-07	1.18859e-07	0.999999	9.35247e-08	9.35247e-08	9.35247e-08	9.35247e-08	9.35247e-08	9.35247e-08
68	0.999999	1.44574e-07	1.44574e-07	1.44574e-07	1.44574e-07	1.44574e-07	1.44574e-07	0.999999	2.29434e-07	2.29434e-07	2.29434e-07	2.29434e-07	2.29434e-07	2.29434e-07	0.999999	1.77286e-07	1.77286e-07	1.77286e-07	1.77286e-07	1.77286e-07	1.77286e-07	0.999999	2.04783e-07	2.04783e-07	2.04783e-07	2.04783e-07	2.04783e-07	2.04783e-07	0.999999	2.15855e-07	2.15855e-07	2.15855e-07	2.15855e-07	2.15855e-07	2.15855e-07	0.999998	3.46033e-07	3.46033e-07	3.46033e-07	3.46033e-07	3.46033e-07	3.46033e-07	0.999998	2.73439e-07	2.73439e-07	2.73439e-07	2.73439e-07	2.73439e-07	2.73439e-07
69	1	6.89093e-08	6.89093e-08	6.89093e-08	6.89093e-08	6.89093e-08	6.89093e-08	0.999999	1.09247e-07	1.09247e-07	1.09247e-07	1.09247e-07	1.09247e-07	1.09247e-07	0.999999	8.44647e-08	8.44647e-08	8.44647e-08	8.44647e-08	8.44647e-08	8.44647e-08	0.999999	9.75343e-08	9.75343e-08	9.75343e-08	9.75343e-08	9.75343e-08	9.75343e-08	0.999999	1.02795e-07	1.02795e-07	1.02795e-07	1.02795e-07	1.02795e-07	1.02795e-07	0.999999	1.64597e-07	1.64597e-07	1.64597e-07	1.64597e-07	1.64597e-07	1.64597e-07	0.999999	1.30145e-07	1.30145e-07	1.30145e-07	1.30145e-07	1.30145e-07	1.30145e-07
70	1	4.23403e-08	4.23403e-08	4.23403e-08	4.23403e-08	4.23403e-08	4.23403e-08	1	6.72213e-08	6.72213e-08	6.72213e-08	6.72213e-08	6.72213e-08	6.72213e-08	1	5.19295e-08	5.19295e-08	5.19295e-08	5.19295e-08	5.19295e-08	5.19295e-08	1	5.9992e-08	5.9992e-08	5.9992e-08	5.9992e-08	5.9992e-08	5.9992e-08	0.999968	5.29201e-06	5.29201e-06	5.29201e-06	5.29201e-06	5.29201e-06	5.29201e-06	0.999957	7.2247e-06	7.2247e-06	7.2247e-06	7.2247e-06	7.2247e-06	7.2247e-06	0.999963	6.18577e-06	6.18577e-06	6.18577e-06	6.18577e-06	6.18577e-06	6.18577e-06
71	1	4.89183e-09	4.89183e-09	4.89183e-09	4.89183e-09	4.89183e-09	4.89183e-09	1	7.8057e-09	7.8057e-09	7.8057e-09	7.8057e-09	7.8057e-09	7.8057e-09	1	6.01245e-09	6.01245e-09	6.01245e-09	6.01245e-09	6.01245e-09	6.01245e-09	1	6.95704e-09	6.95704e-09	6.95704e-09	6.95704e-09	6.95704e-09	6.95704e-09	1	9.50232e-09	9.50232e-09	9.50232e-09	9.50232e-09	9.50232e-09	9.50232e-09	1	1.53325e-08	1.53325e-08	1.53325e-08	1.53325e-08	1.53325e-08	1.53325e-08	1	1.20749e-08	1.20749e-08	1.20749e-08	1.20749e-08	1.20749e-08	1.20749e-08
72	1	5.54617e-08	5.54617e-08	5.54617e-08	5.54617e-08	5.54617e-08	5.54617e-08	0.999999	8.80446e-08	8.80446e-08	8.80446e-08	8.80446e-08	8.80446e-08	8.80446e-08	1	6.802e-08	6.802e-08	6.802e-08	6.802e-08	6.802e-08	6.802e-08	1	7.85782e-08	7.85782e-08	7.85782e-08	7.85782e-08	7.85782e-08	7.85782e-08	1	8.29007e-08	8.29007e-08	8.29007e-08	8.29007e-08	8.29007e-08	8.29007e-08	0.999999	1.32965e-07	1.32965e-07	1.32965e-07	1.32965e-07	1.32965e-07	1.32965e-07	0.999999	1.05043e-07	1.05043e-07	1.05043e-07	1.05043e-07	1.05043e-07	1.05043e-07
73	1	7.44443e-09	7.44443e-09	7.44443e-09	7.44443e-09	7.44443e-09	7.44443e-09	1	1.19271e-08	1.19271e-08	1.19271e-08	1.19271e-08	1.19271e-08	1.19271e-08	1	9.16559e-09	9.16559e-09	9.16559e-09	9.16559e-09	9.16559e-09	9.16559e-09	1	1.06192e-08	1.06192e-08	1.06192e-08	1.06192e-08	1.06192e-08	1.06192e-08	1	1.12062e-08	1.12062e-08	1.12062e-08	1.12062e-08	1.12062e-08	1.12062e-08	1	1.81665e-08	1.81665e-08	1.81665e-08	1.81665e-08	1.81665e-08	1.81665e-08	1	1.42722e-08	1.42722e-08	1.42722e-08	1.42722e-08	1.42722e-08	1.42722e-08
74	1	1.81444e-08	1.81444e-08	1.81444e-08	1.81444e-08	1.81444e-08	1.81444e-08	1	2.88297e-08	2.88297e-08	2.88297e-08	2.88297e-08	2.88297e-08	2.88297e-08	1	2.22612e-08	2.22612e-08	2.22612e-08	2.22612e-08	2.22612e-08	2.22612e-08	1	2.57239e-08	2.57239e-08	2.57239e-08	2.57239e-08	2.57239e-08	2.57239e-08	1	2.71186e-08	2.71186e-08	2.71186e-08	2.71186e-08	2.71186e-08	2.71186e-08	1	4.35363e-08	4.35363e-08	4.35363e-08	4.35363e-08	4.35363e-08	4.35363e-08	1	3.4377e-08	3.4377e-08	3.4377e-08	3.4377e-08	3.4377e-08	3.4377e-08
75	1	1.90008e-08	1.90008e-08	1.90008e-08	1.90008e-08	1.90008e-08	1.90008e-08	1	3.01944e-08	3.01944e-08	3.01944e-08	3.01944e-08	3.01944e-08	3.01944e-08	1	2.33132e-08	2.33132e-08	2.33132e-08	2.33132e-08	2.33132e-08	2.33132e-08	1	2.69407e-08	2.69407e-08	2.69407e-08	2.69407e-08	2.69407e-08	2.69407e-08	1	2.84018e-08	2.84018e-08	2.84018e-08	2.84018e-08	2.84018e-08	2.84018e-08	1	4.56031e-08	4.56031e-08	4.56031e-08	4.56031e-08	4.56031e-08	4.56031e-08	1	3.60062e-08	3.60062e-08	3.60062e-08	3.60062e-08	3.60062e-08	3.60062e-08
76	1	2.31848e-08	2.31848e-08	2.31848e-08	2.31848e-08	2.31848e-08	2.31848e-08	1	3.67406e-08	3.67406e-08	3.67406e-08	3.67406e-08	3.67406e-08	3.67406e-08	1	2.84133e-08	2.84133e-08	2.84133e-08	2.84133e-08	2.84133e-08	2.84133e-08	1	3.28053e-08	3.28053e-08	3.28053e-08	3.28053e-08	3.28053e-08	3.28053e-08	1	3.4573e-08	3.4573e-08	3.4573e-08	3.4573e-08	3.4573e-08	3.4573e-08	1	5.53308e-08	5.53308e-08	5.53308e-08	5.53308e-08	5.53308e-08	5.53308e-08	1	4.37608e-08	4.37608e-08	4.37608e-08	4.37608e-08	4.37608e-08	4.37608e-08
77	1	1.45571e-08	1.45571e-08	1.45571e-08	1.45571e-08	1.45571e-08	1.45571e-08	1	2.30612e-08	2.30612e-08	2.30612e-08	2.30612e-08	2.30612e-08	2.30612e-08	1	1.78376e-08	1.78376e-08	1.78376e-08	1.78376e-08	1.78376e-08	1.78376e-08	1	2.05928e-08	2.05928e-08	2.05928e-08	2.05928e-08	2.05928e-08	2.05928e-08	1	2.17016e-08	2.17016e-08	2.17016e-08	2.17016e-08	2.17016e-08	2.17016e-08	1	3.47187e-08	3.47187e-08	3.47187e-08	3.47187e-08	3.47187e-08	3.47187e-08	1	2.7464e-08	2.7464e-08	2.7464e-08	2.7464e-08	2.7464e-08	2.7464e-08
78	1	9.57114e-09	9.57114e-09	9.57114e-09	9.57114e-09	9.57114e-09	9.57114e-09	1	1.51547e-08	1.51547e-08	1.51547e-08	1.51547e-08	1.51547e-08	1.51547e-08	1	1.17254e-08	1.17254e-08	1.17254e-08	1.17254e-08	1.17254e-08	1.17254e-08	1	1.35344e-08	1.35344e-08	1.35344e-08	1.35344e-08	1.35344e-08	1.35344e-08	1	1.42622e-08	1.42622e-08	1.42622e-08	1.42622e-08	1.42622e-08	1.42622e-08	1	2.28033e-08	2.28033e-08	2.28033e-08	2.28033e-08	2.28033e-08	2.28033e-08	1	1.80441e-08	1.80441e-08	1.80441e-08	1.80441e-08	1.80441e-08	1.80441e-08
79	1	1.55578e-08	1.55578e-08	1.55578e-08	1.55578e-08	1.55578e-08	1.55578e-08	1	2.45989e-08	2.45989e-08	2.45989e-08	2.45989e-08	2.45989e-08	2.45989e-08	1	1.90482e-08	1.90482e-08	1.90482e-08	1.90482e-08	1.90482e-08	1.90482e-08	1	2.1977e-08	2.1977e-08	2.1977e-08	2.1977e-08	2.1977e-08	2.1977e-08	1	2.3155e-08	2.3155e-08	2.3155e-08	2.3155e-08	2.3155e-08	2.3155e-08	1	3.69601e-08	3.69601e-08	3.69601e-08	3.69601e-08	3.69601e-08	3.69601e-08	1	2.92714e-08	2.92714e-08	2.92714e-08	2.92714e-08	2.92714e-08	2.92714e-08
80	0.999999	1.89652e-07	1.89652e-07	1.89652e-07	1.89652e-07	1.89652e-07	1.89652e-07	0.999998	3.01534e-07	3.01534e-07	3.01534e-07	3.01534e-07	3.01534e-07	3.01534e-07	0.999999	2.32747e-07	2.32747e-07	2.32747e-07	2.32747e-07	2.32747e-07	2.32747e-07	0.999998	2.69006e-07	2.69006e-07	2.69006e-07	2.69006e-07	2.69006e-07	2.69006e-07	0.999998	2.83612e-07	2.83612e-07	2.83612e-07	2.83612e-07	2.83612e-07	2.83612e-07	0.999997	4.55631e-07	4.55631e-07	4.55631e-07	4.55631e-07	4.55631e-07	4.55631e-07	0.999998	3.59646e-07	3.59646e-07	3.59646e-07	3.59646e-07	3.59646e-07	3.59646e-07
81	1	2.58433e-08	2.58433e-08	2.58433e-08	2.58433e-08	2.58433e-08	2.58433e-08	1	4.12217e-08	4.12217e-08	4.12217e-08	4.12217e-08	4.12217e-08	4.12217e-08	1	3.17588e-08	3.17588e-08	3.17588e-08	3.17588e-08	3.17588e-08	3.17588e-08	1	3.67438e-08	3.67438e-08	3.67438e-08	3.67438e-08	3.67438e-08	3.67438e-08	1	3.88308e-08	3.88308e-08	3.88308e-08	3.88308e-08	3.88308e-08	3.88308e-08	1	6.26431e-08	6.26431e-08	6.26431e-08	6.26431e-08	6.26431e-08	6.26431e-08	1	4.93394e-08	4.93394e-08	4.93394e-08	4.93394e-08	4.93394e-08	4.93394e-08
82	0.999999	8.61437e-08	8.61437e-08	8.61437e-08	8.61437e-08	8.61437e-08	8.61437e-08	0.999999	1.3692e-07	1.3692e-07	1.3692e-07	1.3692e-07	1.3692e-07	1.3692e-07	0.999999	1.05704e-07	1.05704e-07	1.05704e-07	1.05704e-07	1.05704e-07	1.05704e-07	0.999999	1.22159e-07	1.22159e-07	1.22159e-07	1.22159e-07	1.22159e-07	1.22159e-07	0.999999	1.2879e-07	1.2879e-07	1.2879e-07	1.2879e-07	1.2879e-07	1.2879e-07	0.999999	2.06837e-07	2.06837e-07	2.06837e-07	2.06837e-07	2.06837e-07	2.06837e-07	0.999999	1.63291e-07	1.63291e-07	1.63291e-07	1.63291e-07	1.63291e-07	1.63291e-07
83	1	3.03354e-08	3.03354e-08	3.03354e-08	3.03354e-08	3.03354e-08	3.03354e-08	1	4.83145e-08	4.83145e-08	4.83145e-08	4.83145e-08	4.83145e-08	4.83145e-08	1	3.72554e-08	3.72554e-08	3.72554e-08	3.72554e-08	3.72554e-08	3.72554e-08	1	4.30828e-08	4.30828e-08	4.30828e-08	4.30828e-08	4.30828e-08	4.30828e-08	1	4.54317e-08	4.54317e-08	4.54317e-08	4.54317e-08	4.54317e-08	4.54317e-08	1	7.31416e-08	7.31416e-08	7.31416e-08	7.31416e-08	7.31416e-08	7.31416e-08	1	5.76692e-08	5.76692e-08	5.76692e-08	5.76692e-08	5.76692e-08	5.76692e-08
84	0.999999	1.57638e-07	1.57638e-07	1.57638e-07	1.57638e-07	1.57638e-07	1.57638e-07	0.999998	2.50144e-07	2.50144e-07	2.50144e-07	2.50144e-07	2.50144e-07	2.50144e-07	0.999999	1.93298e-07	1.93298e-07	1.93298e-07	1.93298e-07	1.93298e-07	1.93298e-07	0.999999	2.23272e-07	2.23272e-07	2.23272e-07	2.23272e-07	2.23272e-07	2.23272e-07	0.999999	2.35341e-07	2.35341e-07	2.35341e-07	2.35341e-07	2.35341e-07	2.35341e-07	0.999998	3.77228e-07	3.77228e-07	3.77228e-07	3.77228e-07	3.77228e-07	3.77228e-07	0.999998	2.98108e-07	2.98108e-07	2.98108e-07	2.98108e-07	2.98108e-07	2.98108e-07
85	0.999999	1.60823e-07	1.60823e-07	1.60823e-07	1.60823e-07	1.60823e-07	1.60823e-07	0.999998	2.55138e-07	2.55138e-07	2.55138e-07	2.55138e-07	2.55138e-07	2.55138e-07	0.999999	1.97184e-07	1.97184e-07	1.97184e-07	1.97184e-07	1.97184e-07	1.97184e-07	0.999999	2.27744e-07	2.27744e-07	2.27744e-07	2.27744e-07	2.27744e-07	2.27744e-07	0.999999	2.40048e-07	2.40048e-07	2.40048e-07	2.40048e-07	2.40048e-07	2.40048e-07	0.999998	3.84666e-07	3.84666e-07	3.84666e-07	3.84666e-07	3.84666e-07	3.84666e-07	0.999998	3.04029e-07	3.04029e-07	3.04029e-07	3.04029e-07	3.04029e-07	3.04029e-07
86	0.999994	1.05183e-06	1.05183e-06	1.05183e-06	1.05183e-06	1.05183e-06	1.05183e-06	0.99999	1.67624e-06	1.67624e-06	1.67624e-06	1.67624e-06	1.67624e-06	1.67624e-06	0.999992	1.29211e-06	1.29211e-06	1.29211e-06	1.29211e-06	1.29211e-06	1.29211e-06	0.999991	1.49451e-06	1.49451e-06	1.49451e-06	1.49451e-06	1.49451e-06	1.49451e-06	0.933808	0.0110319	0.0110319	0.0110319	0.0110319	0.0110319	0.0110319	0.923273	0.0127879	0.0127879	0.0127879	0.0127879	0.0127879	0.0127879	0.928711	0.0118815	0.0118815	0.0118815	0.0118815	0.0118815	0.0118815
87	0.999998	3.31548e-07	3.31548e-07	3.31548e-07	3.31548e-07	3.31548e-07	3.31548e-07	0.999997	5.28146e-07	5.28146e-07	5.28146e-07	5.28146e-07	5.28146e-07	5.28146e-07	0.999998	4.07216e-07	4.07216e-07	4.07216e-07	4.07216e-07	4.07216e-07	4.07216e-07	0.999997	4.70938e-07	4.70938e-07	4.70938e-07	4.70938e-07	4.70938e-07	4.70938e-07	0.999997	4.96624e-07	4.96624e-07	4.96624e-07	4.96624e-07	4.96624e-07	4.96624e-07	0.999995	7.99625e-07	7.99625e-07	7.99625e-07	7.99625e-07	7.99625e-07	7.99625e-07	0.999996	6.30442e-07	6.30442e-07	6.30442e-07	6.30442e-07	6.30442e-07	6.30442e-07
88	0.999999	1.43486e-07	1.43486e-07	1.43486e-07	1.43486e-07	1.43486e-07	1.43486e-07	0.999999	2.28879e-07	2.28879e-07	2.28879e-07	2.28879e-07	2.28879e-07	2.28879e-07	0.999999	1.76332e-07	1.76332e-07	1.76332e-07	1.76332e-07	1.76332e-07	1.76332e-07	0.999999	2.04013e-07	2.04013e-07	2.04013e-07	2.04013e-07	2.04013e-07	2.04013e-07	0.999999	2.15176e-07	2.15176e-07	2.15176e-07	2.15176e-07	2.15176e-07	2.15176e-07	0.999998	3.47046e-07	3.47046e-07	3.47046e-07	3.47046e-07	3.47046e-07	3.47046e-07	0.999998	2.73374e-07	2.73374e-07	2.73374e-07	2.73374e-07	2.73374e-07	2.73374e-07
89	0.999998	3.21611e-07	3.21611e-07	3.21611e-07	3.21611e-07	3.21611e-07	3.21611e-07	0.999997	5.10904e-07	5.10904e-07	5.10904e-07	5.10904e-07	5.10904e-07	5.10904e-07	0.999998	3.94549e-07	3.94549e-07	3.94549e-07	3.94549e-07	3.94549e-07	3.94549e-07	0.999997	4.5589e-07	4.5589e-07	4.5589e-07	4.5589e-07	4.5589e-07	4.5589e-07	0.999997	4.80596e-07	4.80596e-07	4.80596e-07	4.80596e-07	4.80596e-07	4.80596e-07	0.999995	7.71339e-07	7.71339e-07	7.71339e-07	7.71339e-07	7.71339e-07	7.71339e-07	0.999996	6.09151e-07	6.09151e-07	6.09151e-07	6.09151e-07	6.09151e-07	6.09151e-07
90	0.999998	3.52417e-07	3.52417e-07	3.52417e-07	3.52417e-07	3.52417e-07	3.52417e-07	0.999997	5.60326e-07	5.60326e-07	5.60326e-07	5.60326e-07	5.60326e-07	5.60326e-07	0.999997	4.32499e-07	4.32499e-07	4.32499e-07	4.32499e-07	4.32499e-07	4.32499e-07	0.999997	4.99878e-07	4.99878e-07	4.99878e-07	4.99878e-07	4.99878e-07	4.99878e-07	0.999997	5.27022e-07	5.27022e-07	5.27022e-07	5.27022e-07	5.27022e-07	5.27022e-07	0.999995	8.46706e-07	8.46706e-07	8.46706e-07	8.46706e-07	8.46706e-07	8.46706e-07	0.999996	6.68321e-07	6.68321e-07	6.68321e-07	6.68321e-07	6.68321e-07	6.68321e-07
91	1	7.66736e-09	7.66734e-09	7.66736e-09	7.66735e-09	7.66735e-09	7.66736e-09	1	1.2349e-08	1.23467e-08	1.23468e-08	1.23467e-08	1.23467e-08	1.23469e-08	1	9.46039e-09	9.46027e-09	9.46039e-09	9.46032e-09	9.46034e-09	9.46036e-09	1	1.09901e-08	1.09783e-08	1.09788e-08	1.09785e-08	1.09786e-08	1.09791e-08	0.999999	1.49816e-07	1.49814e-07	1.49816e-07	1.49814e-07	1.49815e-07	1.49816e-07	0.999999	2.42005e-07	2.41642e-07	2.41666e-07	2.41652e-07	2.41656e-07	2.41674e-07	0.999999	1.90364e-07	1.90342e-07	1.90362e-07	1.9035e-07	1.90354e-07	1.90358e-07
92	0.999998	2.54153e-07	2.54153e-07	2.54153e-07	2.54153e-07	2.54153e-07	2.54153e-07	0.999998	4.05312e-07	4.05312e-07	4.05312e-07	4.05312e-07	4.05312e-07	4.05312e-07	0.999998	3.12306e-07	3.12306e-07	3.12306e-07	3.12306e-07	3.12306e-07	3.12306e-07	0.999998	3.61305e-07	3.61304e-07	3.61304e-07	3.61304e-07	3.61304e-07	3.61304e-07	0.999751	4.15375e-05	4.15375e-05	4.15375e-05	4.15375e-05	4.15375e-05	4.15375e-05	0.999657	5.71331e-05	5.71327e-05	5.71328e-05	5.71327e-05	5.71327e-05	5.71328e-05	0.999708	4.87283e-05	4.87283e-05	4.87283e-05	4.87283e-05	4.87283e-05	4.87283e-05
93	0.999999	2.36145e-07	2.36145e-07	2.36145e-07	2.36145e-07	2.36145e-07	2.36145e-07	0.999998	3.76245e-07	3.76245e-07	3.76245e-07	3.76245e-07	3.76245e-07	3.76245e-07	0.999998	2.90062e-07	2.90062e-07	2.90062e-07	2.90062e-07	2.90062e-07	2.90062e-07	0.999998	3.35473e-07	3.35473e-07	3.35473e-07	3.35473e-07	3.35473e-07	3.35473e-07	0.999091	0.000151552	0.000151552	0.000151552	0.000151552	0.000151552	0.000151552	0.99875	0.000208319	0.000208319	0.000208319	0.000208319	0.000208319	0.000208319	0.998934	0.000177734	0.000177734	0.000177734	0.000177734	0.000177734	0.000177734
94	1	7.91654e-08	7.91654e-08	7.91654e-08	7.91654e-08	7.91654e-08	7.91654e-08	0.999999	1.26512e-07	1.26512e-07	1.26512e-07	1.26512e-07	1.26512e-07	1.26512e-07	0.999999	9.73633e-08	9.73633e-08	9.73633e-08	9.73633e-08	9.73633e-08	9.73633e-08	0.999999	1.12713e-07	1.12713e-07	1.12713e-07	1.12713e-07	1.12713e-07	1.12713e-07	0.999091	0.000151426	0.000151426	0.000151426	0.000151426	0.000151426	0.000151426	0.998751	0.000208142	0.000208142	0.000208142	0.000208142	0.000208142	0.000208142	0.998934	0.000177584	0.000177584	0.000177584	0.000177584	0.000177584	0.000177584
95	0.999999	1.25892e-07	1.25892e-07	1.25892e-07	1.25892e-07	1.25892e-07	1.25892e-07	0.999999	1.99722e-07	1.99722e-07	1.99722e-07	1.99722e-07	1.99722e-07	1.99722e-07	0.999999	1.54355e-07	1.54355e-07	1.54355e-07	1.54355e-07	1.54355e-07	1.54355e-07	0.999999	1.78278e-07	1.78278e-07	1.78278e-07	1.78278e-07	1.78278e-07	1.78278e-07	0.977211	0.00379812	0.00379812	0.00379812	0.00379812	0.00379812	0.00379812	0.973287	0.00445216	0.00445216	0.00445216	0.00445216	0.00445216	0.00445216	0.975324	0.00411272	0.00411272	0.00411272	0.00411272	0.00411272	0.00411272
96	0.999998	4.03031e-07	4.03031e-07	4.03031e-07	4.03031e-07	4.03031e-07	4.03031e-07	0.999996	6.41988e-07	6.41988e-07	6.41988e-07	6.41988e-07	6.41988e-07	6.41988e-07	0.999997	4.95003e-07	4.95003e-07	4.95003e-07	4.95003e-07	4.95003e-07	4.95003e-07	0.999997	5.72455e-07	5.72455e-07	5.72455e-07	5.72455e-07	5.72455e-07	5.72455e-07	0.999996	6.05485e-07	6.05485e-07	6.05485e-07	6.05485e-07	6.05485e-07	6.05485e-07	0.999994	9.75395e-07	9.75389e-07	9.7539e-07	9.75389e-07	9.75389e-07	9.7539e-07	0.999995	7.68819e-07	7.68819e-07	7.68819e-07	7.68819e-07	7.68819e-07	7.68819e-07
97	0.999999	1.43877e-07	1.43877e-07	1.43877e-07	1.43877e-07	1.43877e-07	1.43877e-07	0.999999	2.29558e-07	2.29558e-07	2.29558e-07	2.29558e-07	2.29558e-07	2.29558e-07	0.999999	1.76831e-07	1.76831e-07	1.76831e-07	1.76831e-07	1.76831e-07	1.76831e-07	0.999999	2.04606e-07	2.04606e-07	2.04606e-07	2.04606e-07	2.04606e-07	2.04606e-07	0.999999	2.15824e-07	2.15824e-07	2.15824e-07	2.15824e-07	2.15824e-07	2.15824e-07	0.999998	3.48188e-07	3.48188e-07	3.48188e-07	3.48188e-07	3.48188e-07	3.48188e-07	0.999998	2.74236e-07	2.74236e-07	2.74236e-07	2.74236e-07	2.74236e-07	2.74236e-07
98	0.999999	1.03439e-07	1.03439e-07	1.03439e-07	1.03439e-07	1.03439e-07	1.03439e-07	0.999999	1.64367e-07	1.64367e-07	1.64367e-07	1.64367e-07	1.64367e-07	1.64367e-07	0.999999	1.26913e-07	1.26913e-07	1.26913e-07	1.26913e-07	1.26913e-07	1.26913e-07	0.999999	1.46657e-07	1.46657e-07	1.46657e-07	1.46657e-07	1.46657e-07	1.46657e-07	0.999999	1.5461e-07	1.5461e-07	1.5461e-07	1.5461e-07	1.5461e-07	1.5461e-07	0.999999	2.48237e-07	2.48237e-07	2.48237e-07	2.48237e-07	2.48237e-07	2.48237e-07	0.999999	1.96001e-07	1.96001e-07	1.96001e-07	1.96001e-07	1.96001e-07	1.96001e-07
99	1	8.71543e-09	8.71543e-09	8.71543e-09	8.71543e-09	8.71543e-09	8.71543e-09	1	1.38053e-08	1.38053e-08	1.38053e-08	1.38053e-08	1.38053e-08	1.38053e-08	1	1.06789e-08	1.06789e-08	1.06789e-08	1.06789e-08	1.06789e-08	1.06789e-08	1	1.2328e-08	1.2328e-08	1.2328e-08	1.2328e-08	1.2328e-08	1.2328e-08	1	1.29916e-08	1.29916e-08	1.29916e-08	1.29916e-08	1.29916e-08	1.29916e-08	1	2.07815e-08	2.07815e-08	2.07815e-08	2.07815e-08	2.07815e-08	2.07815e-08	1	1.64402e-08	1.64402e-08	1.64402e-08	1.64402e-08	1.64402e-08	1.64402e-08
100	1	2.47916e-09	2.47916e-09	2.47916e-09	2.47916e-09	2.47916e-09	2.47916e-09	1	3.9349e-09	3.9349e-09	3.9349e-09	3.9349e-09	3.9349e-09	3.9349e-09	1	3.04028e-09	3.04028e-09	3.04028e-09	3.04028e-09	3.04028e-09	3.04028e-09	1	3.51199e-09	3.51199e-09	3.51199e-09	3.51199e-09	3.51199e-09	3.51199e-09	1	3.70193e-09	3.70193e-09	3.70193e-09	3.70193e-09	3.70193e-09	3.70193e-09	1	5.93552e-09	5.93552e-09	5.93552e-09	5.93552e-09	5.93552e-09	5.93552e-09	1	4.68989e-09	4.68989e-09	4.68989e-09	4.68989e-09	4.68989e-09	4.68989e-09
101	1	5.85415e-09	5.85415e-09	5.85415e-09	5.85415e-09	5.85415e-09	5.85415e-09	1	9.23993e-09	9.23993e-09	9.23993e-09	9.23993e-09	9.23993e-09	9.23993e-09	1	7.16221e-09	7.16221e-09	7.16221e-09	7.16221e-09	7.16221e-09	7.16221e-09	1	8.25884e-09	8.25884e-09	8.25884e-09	8.25884e-09	8.25884e-09	8.25884e-09	1	8.69971e-09	8.69971e-09	8.69971e-09	8.69971e-09	8.69971e-09	8.69971e-09	1	1.38581e-08	1.38581e-08	1.38581e-08	1.38581e-08	1.38581e-08	1.38581e-08	1	1.09869e-08	1.09869e-08	1.09869e-08	1.09869e-08	1.09869e-08	1.09869e-08
102	1	8.17899e-10	8.10009e-10	8.17581e-10	8.12591e-10	8.13748e-10	8.16416e-10	1	2.33995e-09	1.37479e-09	1.43117e-09	1.39711e-09	1.40724e-09	1.45447e-09	1	1.07353e-09	1.02127e-09	1.07068e-09	1.04145e-09	1.05054e-09	1.06037e-09	1	6.15541e-09	1.23748e-09	1.46443e-09	1.33043e-09	1.37247e-09	1.59477e-09	0.999993	1.16512e-06	1.15189e-06	1.16421e-06	1.15614e-06	1.15806e-06	1.16237e-06	0.999989	2.83399e-06	1.65114e-06	1.72779e-06	1.68178e-06	1.69586e-06	1.75427e-06	0.999991	1.4605e-06	1.37713e-06	1.45324e-06	1.40849e-06	1.4228e-06	1.43787e-06
103	0.999999	1.27696e-07	1.27694e-07	1.27696e-07	1.27695e-07	1.27695e-07	1.27695e-07	0.999999	2.03878e-07	2.03688e-07	2.03699e-07	2.03692e-07	2.03694e-07	2.03703e-07	0.999999	1.56936e-07	1.56926e-07	1.56935e-07	1.5693e-07	1.56932e-07	1.56934e-07	0.999999	1.82505e-07	1.81567e-07	1.81611e-07	1.81585e-07	1.81593e-07	1.81635e-07	0.994671	0.000888248	0.000888235	0.000888247	0.000888239	0.000888241	0.000888246	0.993782	0.0010373	0.00103613	0.0010362	0.00103616	0.00103617	0.00103623	0.994242	0.000959634	0.000959551	0.000959627	0.000959582	0.000959597	0.000959612
104	0.999998	3.35462e-07	3.35462e-07	3.35462e-07	3.35462e-07	3.35462e-07	3.35462e-07	0.999997	5.37125e-07	5.37124e-07	5.37124e-07	5.37124e-07	5.37124e-07	5.37124e-07	0.999998	4.12913e-07	4.12913e-07	4.12913e-07	4.12913e-07	4.12913e-07	4.12913e-07	0.999997	4.78309e-07	4.78303e-07	4.78303e-07	4.78303e-07	4.78303e-07	4.78303e-07	0.947022	0.00882966	0.00882965	0.00882966	0.00882965	0.00882965	0.00882966	0.938508	0.0102495	0.0102484	0.0102484	0.0102484	0.0102484	0.0102485	0.942906	0.00951569	0.00951561	0.00951568	0.00951564	0.00951566	0.00951567
105	0.999998	3.84323e-07	3.84323e-07	3.84323e-07	3.84323e-07	3.84323e-07	3.84323e-07	0.999996	6.1469e-07	6.1469e-07	6.1469e-07	6.1469e-07	6.1469e-07	6.1469e-07	0.999997	4.72838e-07	4.72838e-07	4.72838e-07	4.72838e-07	4.72838e-07	4.72838e-07	0.999997	5.4753e-07	5.47529e-07	5.47529e-07	5.47529e-07	5.47529e-07	5.47529e-07	0.927632	0.0120614	0.0120614	0.0120614	0.0120614	0.0120614	0.0120614	0.916169	0.0139726	0.0139716	0.0139716	0.0139716	0.0139716	0.0139716	0.922084	0.012986	0.0129859	0.012986	0.012986	0.012986	0.012986
106	0.999996	7.47244e-07	7.47243e-07	7.47244e-07	7.47243e-07	7.47244e-07	7.47244e-07	0.999993	1.19667e-06	1.19644e-06	1.19645e-06	1.19644e-06	1.19644e-06	1.19646e-06	0.999994	9.19788e-07	9.19777e-07	9.19788e-07	9.19781e-07	9.19783e-07	9.19786e-07	0.999994	1.06657e-06	1.06544e-06	1.06549e-06	1.06546e-06	1.06547e-06	1.06552e-06	0.999992	1.399e-06	1.39591e-06	1.39879e-06	1.3969e-06	1.39735e-06	1.39836e-06	0.999986	2.5788e-06	2.26499e-06	2.28533e-06	2.27312e-06	2.27686e-06	2.29235e-06	0.999989	1.79889e-06	1.77813e-06	1.79709e-06	1.78594e-06	1.78951e-06	1.79326e-06
107	0.671048	0.00408581	0.00324164	0.00405172	0.128852	0.185135	0.00358536	0.57468	0.0886772	0.00386512	0.00794916	0.13081	0.188405	0.00561427	0.651095	0.00885361	0.00356912	0.0085648	0.13215	0.19007	0.00569723	0.108051	0.49875	0.00411203	0.0235542	0.144755	0.208359	0.0124187	0.670294	0.00469855	0.00370543	0.00463	0.128113	0.184458	0.0041009	0.571042	0.0904852	0.00444765	0.00904667	0.130345	0.188197	0.00643618	0.647136	0.010356	0.00414281	0.00981507	0.131859	0.190109	0.00658171
108	0.00101589	2.76217e-05	2.63708e-05	2.75711e-05	0.000212494	0.998663	2.68801e-05	0.00101466	0.000181286	3.58547e-05	4.28578e-05	0.000253533	0.998433	3.8854e-05	0.00105375	3.85572e-05	3.02039e-05	3.81007e-05	0.000233453	0.998572	3.35679e-05	0.000205203	0.000851576	3.32473e-05	6.54123e-05	0.000265926	0.998532	4.69898e-05	0.0011557	3.60987e-05	3.44282e-05	3.59834e-05	0.000243695	0.998459	3.50934e-05	0.0011523	0.000214942	4.71204e-05	5.60911e-05	0.000292691	0.998186	5.09991e-05	0.00120539	5.15508e-05	4.02925e-05	5.05706e-05	0.000271713	0.998336	4.47118e-05
109	3.00131e-06	1.3495e-07	1.31322e-07	1.34803e-07	6.71151e-07	0.999996	1.32799e-07	3.51061e-06	6.98531e-07	2.07797e-07	2.31427e-07	9.42314e-07	0.999994	2.17917e-07	3.33484e-06	1.86665e-07	1.60761e-07	1.85249e-07	7.91046e-07	0.999995	1.71193e-07	7.44139e-07	2.84554e-06	1.851e-07	2.8967e-07	9.41554e-07	0.999995	2.29778e-07	3.90438e-06	2.01194e-07	1.95668e-07	2.00812e-07	8.8784e-07	0.999994	1.97869e-07	4.57791e-06	9.60296e-07	3.12608e-07	3.47229e-07	1.26036e-06	0.999992	3.27578e-07	4.41099e-06	2.87569e-07	2.47336e-07	2.84066e-07	1.07435e-06	0.999993	2.63129e-07
110	0.999996	7.37938e-07	6.52729e-07	7.34497e-07	7.20609e-07	7.51027e-07	6.87424e-07	0.000615469	0.999255	2.38863e-05	2.67856e-05	2.6314e-05	2.74156e-05	2.51281e-05	0.999971	6.01535e-06	1.84399e-06	5.78738e-06	5.1296e-06	6.60976e-06	3.52383e-06	9.35142e-05	0.999811	7.94911e-06	2.39544e-05	2.13211e-05	2.7369e-05	1.47874e-05	0.999994	1.11442e-06	9.85373e-07	1.10551e-06	1.08585e-06	1.13136e-06	1.03676e-06	0.000693837	0.999137	3.13442e-05	3.50279e-05	3.44557e-05	3.58858e-05	3.2937e-05	0.99996	8.40892e-06	2.84955e-06	7.92487e-06	7.11463e-06	9.06015e-06	5.03179e-06
111	1	1.68111e-10	1.67391e-10	1.68082e-10	1.67965e-10	1.68222e-10	1.67684e-10	6.33094e-09	1	5.26639e-10	5.55085e-10	5.50458e-10	5.61266e-10	5.38822e-10	1	2.53335e-10	2.15671e-10	2.51277e-10	2.45338e-10	2.58702e-10	2.30839e-10	1.12134e-09	1	3.1199e-10	4.63383e-10	4.38474e-10	4.95681e-10	3.76673e-10	1	2.51238e-10	2.49996e-10	2.51152e-10	2.50963e-10	2.51401e-10	2.50491e-10	8.20599e-09	1	7.89605e-10	8.30842e-10	8.24437e-10	8.40446e-10	8.07435e-10	1	3.92814e-10	3.35104e-10	3.87789e-10	3.79378e-10	3.99574e-10	3.57757e-10
112	0.99988	2.11697e-05	1.67739e-05	2.09922e-05	2.02757e-05	2.18449e-05	1.85638e-05	0.993591	0.00497469	0.000181139	0.000332969	0.000308272	0.00036596	0.000246166	node not present														0.999817	3.24241e-05	2.56805e-05	3.19587e-05	3.09311e-05	3.33094e-05	2.83659e-05	0.992192	0.00584812	0.000254491	0.00045031	0.000419897	0.000495917	0.00033916	node not present
[truncated: 7 more columns]
